# Supplementary material for: Digital divide among people with disabilities: Analysis of data from a nationwide study for determinants of Internet use and activities performed online
Source: PLoS One. 2017 Jun 29;12(6):e0179825. doi: 10.1371/journal.pone.0179825 (PMC5491040; doi:10.1371/journal.pone.0179825)
Supplement: S1 Dataset — (XLSX) [file pone.0179825.s001.xlsx]

## Sheet: Data set
v1	v2	v3	v4	v5	v6	v7	v8	v9	v10	v11	v12	v13	v14	v15	v16	v17	v18	v19	v20	v21	v22	v23	v24	v25	v26	v27	v28	v29	v30	v31	v32	v33	v34	v35	v36	v37	v38
0.49709	0	1	6	1	1	3	1	2	4	1	4	2	2
0.373668	0	1	5	1	1	1	2	2	1	1	4	2	2
0.460454	0	2	4	1	1	1	1	2	1	1	4	2	1
1.1865	1	2	4	6	3	4	2	2	4	2	1	2	1	1	1	1	1	1	1	1	1	1	1	0	0	1	1	0	1	1	1	1	1	1	1	1	1
0.905324	0	2	4	6	3	1	2	2	2	1	1	2	1
0.278628	0	1	6	6	1	1	2	2	4	1	4	2	2
1.74866	1	2	5	6	4	4	2	2	4	2	4	2	2	1	1	0	0	1	0	1	0	0	1	0	0	1	0	0	1	1	1	1	1	1	1	1	1
5.32197	0	1	5	3	2	4	2	2	2	2	4	2	1
4.20945	0	2	6	2	1	3	1	2	3	1	4	2	3
2.67066	0	1	5	3	1	4	1	2	1	1	1	2	1
0.555817	0	1	6	2	2	1	1	2	3	2	4	2	1
0.571439	0	2	6	2	3	1	1	2	2	1	4	2	1
0.799589	0	2	4	4	3	1	2	2	4	1	4	2	2
0.18631	0	1	5	1	1	1	1	2	2	2	6	2	4
2.46872	0	1	6	4	1	4	2	2	2	2	4	2	4
1.77389	0	1	5	2	1	2	2	2	1	1	4	1	1
0.172073	0	1	6	1	1	3	2	2	3	2	4	2	3
0.567758	1	1	4	1	1	1	2	2	3	2	4	2	1	1	1	0	0	1	0	1	1	1	0	0	0	1	0	0	0	1	0	0	0	0	0	1	1
1.5281	0	1	5	3	3	1	2	2	1	2	4	2	2
1.31716	1	2	4	3	2	1	2	2	1	1	4	2	3	1	0	0	0	1	0	0	0	0	0	0	0	0	0	0	0	0	1	0	0	0	0	0	1
1.17729	0	1	6	3	3	1	2	2	2	1	4	2	2
3.05086	1	1	2	3	2	2	2	2	3	1	6	2	2	1	1	1	1	1	0	0	0	0	0	0	0	1	0	0	1	1	1	0	0	0	0	0	1
0.860256	0	2	6	2	3	3	2	2	2	1	4	2	3
0.976016	0	2	6	2	1	1	2	2	1		4	2	4
0.935803	1	1	2	2	2	2	1	2	1	1	6	1	1
0.192465	0	2	3	1	1	2	2	2	1	1	4	2	2
0.206757	0	2	6	1	1	1	2	2	1	2	6	2	3
0.218123	0	1	6	1	1	1	2	2	1	1	4	2	2
0.3052	0	2	6	2	1	3	1	2	2	1	4	2	3
0.166726	0	1	6	1	1	1	1	2	2	1	4	2	4
0.146975	0	2	6	1	1	1	2	2	1	2	4	2	4
0.192778	1	1	2	1	2	2	2	2	1	1	3	2	4	1	1	1	1	1	1	1	1	1	1	1	1	1	1	1	1	1	1	1	1	1	1	1	1
0.147114	1	2	3	1	2	4	2	2	3	1	6	2	4
1.13712	0	1	4	1	1	1	2	2	2	1	4	2	2
1.79682	0	1	6	5	1	3	1	2	3	1	4	2	2
0.926964	0	1	6	5	2	3	1	2	1	1	4	2	2
0.335573	1	1	4	2	2	1	2	2	3	1	4	2	3	1	0	0	0	0	0	0	0	0	0	0	0	0	0	0	0	0	0	0	0	1	0	0	0
0.450079	0	1	5	3	2	1	2	2	3	2	4	2	3
0.307864	0	1	4	1	2	2	1	2	1	1	4	1	1
0.671969	0	1	4	1	1	1	2	2	6	2	4	2	2
0.561967	0	2	4	1	2	1	2	2	6	1	4	2	3
1.12819	0	2	6	3	3	3	2	2	3	1	4	2	2
1.08133	0	1	6	3	2	2	2	2	2	1	4	2	2
0.964046	0	2	6	3	1	3	2	2	1	1	4	2	4
0.484669	0	2	5	5	2	4	2	2	4	1	4	2	2
0.976016	0	2	6	5	4	3	1	2	2		4	2	2
0.976016	0	2	4	5	3	3	2	2	1		4	2	4
2.69361	0	2	6	1	1	3	1	2	2	2	4	2	3
0.56392	0	1	5	1	2	1	2	2	2	1	4	2	4
0.3479	0	1	6	2	1	1	1	2	1	1	6	2	1
2.61662	1	2	4	3	3	3	2	2	1	1	4	2	1	1	1	1	1	1	1	0	1	1	1	1	1	1	1	1	1	1	1	1	1	1	1	1	1
0.526357	0	2	4	1	1	2	2	2	1	1	6	2	2
0.795908	0	1	6	1	2	1	2	2	2	1	4	2	3
1.32452	1	1	1	1	2	2	2	2	6	1	6	2	2	1	1	1	0	1	0	0	0	0	0	1	0	0	1	0	0	0	1	1	0	1	0	1	1
0.663125	0	1	5	1	2	1	2	2	2	1	4	2	3
2.42751	0	1	4	1	2	1	2	2	2	1	4	2	2
0.0831321	0	2	5	1	1	1		2	1	1	4	1	3
0.117836	0	2	4	1	2	3	2	2	2	2	4	2	2
0.117836	0	2	6	1	1	3	1	2	2	1	4	2	3
2.18049	0	1	6	3	2	4	2	2	3	1	4	2	2
0.647514	1	2	4	3	3	4	2	2	2	1	6	2	3	0	1	0	0	0	0	0	0	0	0	0	0	0	0	0	1	0	0	0	0	0	0	0	0
2.15483	0	2	6	2	2	3	2	2	3	1	4	2	2
0.247261	0	1	5	4	2	1	2	2	1	1	4	2	1
0.619005	0	1	6	4	3	1	2	2	3	1	4	2	2
0.594657	1	2	5	4	3	1	2	2	3	2	4	2	1	1	0	0	0	0	0	0	0	0	0	0	0	1	0	0	0	0	1	0	0	1	0	0	1
1.15244	1	1	4	4	3	4	2	2	4	1	2	2	2	1	1	1	1	1	1	1	1	1	1	1	0	1	1	1	1	1	1	1	1	1	1	1	1
1.22027	0	2	6	4	3	3	1	2	4	2	4	2	3
1.18904	0	2	6	3	1	3	2	2	2	1	4	2	3
0.729469	0	2	6	1	1	3	2	2	2	2	4	2	2
0.200599	0	2	4	3	1	2	2	2	1	1	4	2	2
0.207678	0	2	6	3	1	1	1	2	1	1	4	2	3
0.410355	0	2	6	1	1	3	2	2	1	1	4	2	4
1.10745	1	2	3	3	3	1	2	2	1	2	1	2	1	1	1	1	0	1	1	0	0	0	1	1	0	1	0	0	1	1	0	1	1	0	0	1	0
0.460175	0	2	6	1	1	1	2	2	2	1	4	2	3
0.555348	1	1	2	1	2	2	2	2	2	1	1	2	1	1	0	0	0	0	0	0	0	1	0	0	0	0	0	0	0	0	0	0	0	0	0	0	0
0.431812	1	2	4	6	2	1	2	2	2	2	4	2	2	1	1	1	1	1	1	1	1	1	1	1	0	1	1	1	1	1	1	1	1	1	1	1	1
0.557668	0	1	6	3	1	1	2	2	3	1	4	2	3
0.565039	0	2	6	3	1	1	1	2	3	1	4	2	3
0.363708	0	1	4	1	2	1	2	2	1	1	4	2	1
0.362878	0	2	4	1	2	1	2	2	2	2	4	2	2
0.347145	0	1	6	1	1	3	1	2	2	2	4	2	3
0.589844	0	1	5	1	2	1	2	2	2	1	4	2	3
0.499382	0	2	4	2	1	1	2	2	2	1	4	2	4
0.502256	0	1	5	2	2	1	1	2	1	1	4	2	2
0.976016	0	2	6	3	1	2	2	2	1	2	4	2	3
1.41185	0	2	6	2	3	3	2	2	6	2	4	2	3
1.9589	0	1	6	1	2	1	2	2	6	1	4	2	3
1.94876	0	2	6	1	3	1	1	2	3	2	4	2	3
1.27188	0	2	6	1	1	1	1	2	1	1	4	2	4
0.690175	0	2	6	1	1	3	1	2	1	1	4	2	1
1.02423	1	1	1	1	2	2	2	2	2	2	1	2	1	1	1	0	0	1	0	1	0	1	0	0	0	1	0	0	0	1	1	1	0	0	0	0	1
2.51707	1	1	4	6	3	2	2	2	3	1	4	2	3	1	1	1	0	1	0	1	0	1	1	0	0	1	0	0	0	0	1	0	0	0	0	1	1
2.31321	1	2	6	6	3	3	2	2	3	1	4	2	3	1	0	0	0	0	0	0	0	0	0	0	0	1	0	0	0	1	0	0	0	0	0	0	0
2.84379	1	1	4	6	4	2	2	2	3	1	6	2	2	1	1	1	1	1	1	1	0	1	1	0	0	1	1	1	1	1	1	1	1	0	1	1	1
0.406969	0	2	5	1	1	1	1	2	2	1	4	2	3
0.565233	0	1	6	2	3	1	1	2	1	1	4	2	3
1.6729	0	2	5	1	1	1	1	2	1	1	4	2	1
0.899846	0	2	4	1	1	4	2	2	1	2	4	2	1
0.823835	0	2	6	1	1	1	1	2	1	1	4	2	4
0.468656	0	1	4	1	2	1	2	2	1	1	6	2	4
1.18866	0	1	6	5	3	1	2	2	3	2	4	2	3
1.13122	0	2	6	5	3	1	2	2	1	1	4	2	2
1.73494	0	2	6	3	4	3	2	2	4	2	4	2	1
0.976016	0	2	6	1	1	3	2	2	2		4	2	2
0.321357	0	2	4	2	1	1	2	2	2	1	1	2	1
1.18329	0	1	6	2	1	2	1	2	2	1	4	2	1
1.09971	0	1	6	2	1	2	1	2	1	2	4	2	1
0.24204	0	2	4	1	2	3	1	2	1	1	4	2	3
0.830765	0	2	6	3	2	3	2	2	2	1	4	1	2
0.33719	1	1	5	4	2	1	2	2	3	1	1	2	2	1	0	0	0	1	0	0	0	0	0	1	0	0	0	0	1	0	1	0	0	0	0	0	0
0.134592	0	2	6	3	3	3	2	2	3	2	4	2	1
0.171422	0	1	5	3	2	1	2	2	1	1	4	2	1
0.122728	1	2	5	3	3	1	2	2	1	2	4	2	1	0	1	0	0	1	0	0	0	0	0	1	0	0	0	0	0	0	0	0	0	0	0	0	1
0.315687	1	2	5	3	3	1	2	2	1	1	4	2	2	1	1	1	1	1	1	1	1	1	1	1	0	1	1	1	1	1	1	1	1	1	1	1	1
0.713298	0	1	4	1	2	2	1	2	4	1	1	2	1
0.90064	1	1	1	3	2	2	2	2	6	1	5	2	2	1	1	1	1	1	1	1	1	1	1	1	1	1	1	1	1	1	1	0	1	1	1	1	1
0.25942	0	1	5	1	2	1	1	2	1	1	4	2	1
1.15863	0	1	6	1	2	1	2	2	2	1	4	2	1
1.07774	0	1	6	1	1	1	1	2	2	1	4	2	4
1.1255	1	1	3	2	2	2	2	2	1	1	4	2	1	0	0	0	0	1	0	0	0	0	0	1	0	0	0	0	0	0	0	0	0	1	0	1	0
0.976016	1	2	5	2	4		2	2	4	2	2	2	2	1	1	1	1	1	1	1	1	1	1	1	1	1	1	1	1	1	1	1	1	1	1	1	1
0.458249	0	2	6	1	1	3	1	2	2	1	4	2	3
1.49502	0	1	6	1	2	1	2	2	2	1	4	2	2
1.38828	1	1	6	1	3	2	2	2	2	1	4	2	4	1	0	0	0	0	1	0	0	0	0	1	0	0	0	0	0	0	1	1	0	1	0	0	0
1.20301	0	2	6	1	3	2	2	2	1	1	4	2	2
0.194331	0	2	4	1	1	2	1	2	1	1	6	2	3
0.421809	1	2	3	3	1	1	2	2	1	1	6	2	2	1	1	0	1	0	0	0	0	0	0	1	0	0	1	0	1	1	1	1	0	1	0	1	1
0.261842	0	1	6	1	1	1	1	2	1	1	4	2	2
0.28845	0	2	6	1	1	1	1	2	1	1	4	2	2
4.17681	0	1	6	4	4	3	2	2	4	1	4	2	1
0.0685036	1	2	1	4	4	2	2	2	1	1	4	2	1	1	1	1	1	1	1	1	1	1	1	1	1	1	1	1	1	1	1	1	1	1	1	1	1
0.295372	0	1	6	2	1	1	2	2	2	2	4	2	3
0.215015	1	2	6	2	3	4	2	2	6	1	4	2	2	1	1	0	0	1	0	0	0	0	0	0	0	0	0	0	0	0	0	0	0	0	0	0	0
0.168096	0	2	4	2	2	4	2	2	1	1	4	2	2
0.243711	0	2	6	1	1	3	1	2	1	1	4	2	1
0.923765	0	1	3	1	2	2	1	2	1	1	4	2	3
1.03694	0	1	5	1	2	1	1	2	2	1	4	2	2
0.0748721	0	2	3	1	2	1	1	2	3	1	3	2	1
0.261049	1	2	4	5	3	4	2	2	2	1	1	2	1	1	1	0	0	1	0	0	0	0	0	0	0	1	0	0	0	0	0	1	1	0	0	1	0
0.976016	1	2	3	3	4	1	2	2	1	2	1	2	1	1	1	1	0	0	0	0	0	1	0	0	0	0	0	0	0	0	1	1	0	0	0	0	1
1.16735	0	1	4	1	2	1	2	2	2	2	1	2	1
1.11299	0	2	4	1	1	1	2	2	1	1	4	2	2
1.66744	1	1	1	1	2	2	2	2	6	1	5	2	2	1	0	0	0	1	0	1	0	0	0	0	0	0	0	0	0	0	1	1	0	1	0	1	0
0.343807	0	2	6	2	3	1	2	2	2	1	4	2	3
0.567672	0	1	6	2	2	1	2	2	4	1	4	2	3
0.494344	0	2	6	2	3	1	2	2	2	1	4	2	3
0.378992	0	2	5	1	3	3		2	3	1	4	2	1
0.128759	0	2	4	1	2	1	2	2	1	2	4	2	3
4.16265	0	1	4	1	1	2	2	2	6	1	6	2	2
1.50792	0	1	4	3	2	1	2	2	1	2	4	2	1
0.172009	1	2	1	1	2	2	2	1	5	1	5	2	2	1	1	1	1	1	1	1	1	0	1	1	0	0	1	1	1	0	1	1	0	1	1	0	1
0.974299	1	2	4	2	3	1	2	1	5	2	5	2	3	0	1	0	0	0	0	0	0	0	0	0	0	0	0	0	0	0	1	1	0	0	0	1	1
1.04838	1	1	4	2	3	1	2	2	4	1	4	2	4	1	1	1	1	1	1	1	1	1	1	1	0	1	1	1	1	1	1	1	1	1	1	1	1
1.06333	1	2	2	2	4	2	2	2	3	1	1	2	4	1	1	1	1	1	1	1	1	1	1	1	0	1	1	1	1	1	1	1	1	1	1	1	1
0.589996	1	2	5	3	3	1	2	2	3	2	4	2	2	1	0	0	0	1	0	0	0	0	0	0	0	0	1	0	1	0	1	0	0	1	0	1	0
0.161692	0	2	6	3	1	3	1	2	2	1	4	2	3
0.0731982	0	2	6	1	1	3	1	2	2	2	4	2	3
0.304205	1	2	4	1	3	1	2	2	1	2	4	2	2	1	1	1	1	1	0	0	0	0	0	0	0	1	0	0	0	0	1	0	0	1	0	0	0
1.35431	0	2	6	2	2	3	2	2	2	1	4	2	2
0.878668	1	1	5	3	3	3	2	2	4	2	4	2	3	1	1	1	0	1	0	0	0	1	1	0	0	1	0	0	1	1	1	0	1	1	1	1	1
0.567966	1	2	4	1	3	1	2	2	1	1	4	2	1	1	1	1	0	1	1	0	0	0	0	1	0	0	0	0	0	0	1	0	0	1	0	0	1
0.829722	1	1	3	1	3	1	2	2	4	1	4	2	1	1	1	1	1	1	1	1	1	1	1	1	0	0	1	1	1	0	1	1	1	1	1	1	1
0.353215	0	2	4	5	2	4	2	2	1	1	6	2	2
0.910098	1	1	4	5	2	1	2	2	4	1	4	2	2	1	1	1	1	1	1	1	1	1	1	1	0	1	1	1	1	1	1	1	1	1	1	1	1
0.801357	0	1	4	3	2	4	2	2	3	1	4	2	3
1.03415	1	2	4	3	2	4	2	2	4	2	4	2	3	1	1	1	1	1	1	1	1	1	1	1	0	1	1	1	1	1	1	1	1	1	1	1	1
0.68253	0	2	6	1	3	1	2	2	2	1	4	2	2
0.690652	0	1	6	1	3	1	2	2	4	1	4	2	1
1.43572	0	1	2	3	2	2	2	2	6	1	4	1	3
1.29336	0	2	1	3	1	2	2	2	6	1	4	2	2
0.19969	0	1	6	1	2	1	1	2	4	1	4	2	1
6.39793	1	1	1	4	3	2	2	2	2	1	1	2	2	1	1	1	1	1	1	1	1	1	1	1	1	1	1	1	1	1	1	1	1	1	1	1	1
1.33055	0	2	6	3	1	3	1	2	2	2	4	2	4
2.01963	0	1	6	5	4	1	2	2	4	1	4	2	1
2.51351	0	2	6	3	2	3	1	2	2	1	4	2	1
1.59262	0	2	5	4	2	1	1	2	2	1	4	2	1
0.713583	0	1	5	1	2	2	2	2	2	1	4	2	2
0.295759	1	2	5	1	3	1	2	2	4	2	4	2	2	1	0	0	0	0	0	1	0	0	0	0	0	1	0	0	0	0	0	0	1	1	0	0	0
0.318884	0	1	6	1	4	1	2	2	3	1	4	2	2
0.304603	0	1	6	1	1	3	2	2	1	1	4	2	1
0.718701	0	2	6	1	3	3	1	2	2	1	4	2	3
0.129542	0	1	4	1	2	1	2	2	1	1	4	2	3
0.33381	0	2	6	3	1	3	1	2	2	1	4	2	3
0.182737	0	1	4	1	2	1	2	2	2	1	4	2	3
0.187342	0	2	4	1	2	1	1	2	2	1	4	2	3
0.190382	0	1	6	5	3	1	2	2	3	1	4	2	3
0.173216	0	2	6	5	3	1	1	2	2	1	4	2	2
0.567333	0	2	5	5	3	1	2	2	2	1	4	2	4
0.512202	0	1	5	5	2	1	2	2	3	1	4	2	2
2.52196	1	2	4	5	4	4	2	2	4	1	1	2	2	1	1	1	1	1	1	1	1	1	1	1	0	1	1	1	1	1	1	1	1	1	1	1	1
0.190382	1	1	6	5	3	1	2	2	4	1	4	2	2	1	1	1	1	1	0	0	0	0	0	1	0	1	0	0	0	1	0	0	0	0	0	0	1
0.173216	0	2	6	5	3	1	2	2	3	1	4	2	2
0.170268	1	2	6	5	4	3	2	2	2	1	4	2	2	1	0	0	0	0	0	1	0	0	0	0	0	0	0	0	1	1	0	0	0	1	1	1	0
1.99744	1	2	3	3	4	2	2	2	1	1	4	2	2	1	1	0	0	0	0	0	0	0	0	0	0	0	0	0	0	0	0	0	0	0	0	0	0
1.91127	0	2	6	3	1	3	2	2	2	2	4	2	2
1.08636	1	2	5	3	2	1	2	2	3	1	4	2	2
0.20118	1	1	4	1	2	1	2	2	1	2	4	2	2	0	1	0	0	0	0	0	0	0	0	1	0	0	0	0	0	0	0	0	0	0	0	0	0
0.672882	0	2	6	1	1	4	1	2	2	1	4	2	3
1.15138	0	2	6	1	1	3	1	2	1	2	4	2	3
1.88958	0	2	6	1	1	3	2	2	3	1	4	2	3
0.101291	0	1	6	1	1	2	1	2	1	2	4	2	3
0.229008	0	1	2	1	1	2	1	2	1	1	4	2	2
1.30377	0	2	6	1	1	3	2	2	2	1	4	2	3
0.976016	0	2	6	3	3	3	1	2	3		4	2	2
0.976016	0	2	6	1	1	3	1	2	1		4	2	3
0.0844439	0	2	5	1	1	1	1	2	3	1	4	2	2
0.430751	0	1	6	4	4	1	1	2	3	1	4	2	3
0.302799	1	1	4	4	3	1	2	2	2	1	1	2	2	1	1	1	1	0	0	1	0	1	0	1	0	1	1	0	1	1	1	1	1	1	0	1	1
0.784528	0	1	4	2	3	1	2	2	3	2	1	2	2
0.694738	0	1	5	1	2	3	2	2	1	1	4	2	1
0.632615	0	1	4	1	2	2	2	2	1	1	4	2	3
0.976016	0	2	5	1	2	3	2	2	1		4	2	1
0.523869	0	1	5	1	2	2	2	2	2	1	1	2	1
0.486393	0	2	4	1	2	3	2	2	1	1	6	2	3
0.191906	0	1	4	1	2	2	2	2	6	1	4	2	1
0.886375	1	1	6	3	4	1	2	2	4	1	1	2	2	1	0	0	0	0	0	0	0	0	0	0	0	0	0	0	0	0	0	0	0	1	0	0	1
0.82724	1	2	5	3	4	1	2	2	3	1	4	2	2	1	0	0	0	0	0	0	0	0	0	0	0	0	0	0	0	0	0	0	0	1	0	0	0
1.71922	1	2	4	3	3	1	2	2	3	1	1	2	2	0	0	0	0	0	0	0	0	0	0	0	0	1	0	0	0	0	0	1	0	1	0	0	0
0.584301	0	2	4	3	1	4	2	2	2	2	1	2	1
2.05401	1	1	6	6	4	1	2	2	4	1	4	2	4
2.08003	1	2	6	6	4	1	2		6	2		2	4	1	1	1	1	1	1	1	1	1	1	1	1	1	1	1	1	1	1	1	1	1	1	1	1
0.790993	1	1	4	6	2	1	2	2	2	1	4	2	1	0	0	0	0	0	0	0	0	0	0	0	0	1	0	0	0	0	0	0	0	1	0	0	1
1.96352	1	2	1	2	4	2	2	2	2	1	5	2	2	1	1	0	0	1	0	1	1	1	0	1	0	1	1	0	1	1	1	1	1	1	1	1	1
1.10216	0	1	6	1	1	1	1	2	3	1	4	2	1
0.976016	0	1	4	1	2	4	2	2	2		4	2	1
1.11547	0	1	5	2	2	1	1	2	2	1	4	2	3
1.31636	0	2	6	3	1	3	1	2	4	1	4	2	2
0.208362	0	2	4	3	1	1	2	2	2	1	4	2	3
1.14026	0	1	4	1	1	1	2	2	1	1	4	2	3
1.41641	0	2	6	3	1	3	1	2	3	1	4	2	4
0.517073	0	1	4	1	1	1	1	2	1	1	4	2	2
0.500666	1	2	4	1	1	1	2	2	1	1	4	2	1	1	0	0	0	1	0	0	0	0	0	0	0	0	0	0	0	0	0	0	0	0	0	0	1
0.462275	0	1	2	1	2	2	1	1	5	1	6	1	2
0.330255	0	2	6	3	3	3	1	2	3	2	4	2	3
1.25755	1	2	4	4	1	1	2	2	6	2	4	2	3	0	0	0	0	0	0	0	0	0	0	0	0	0	0	0	0	0	0	0	0	0	0	1	0
0.46738	1	2	4	4	3	4	2	2	2	1	1	2	1	0	1	0	0	1	0	0	0	0	0	0	0	1	0	0	0	0	0	0	0	1	1	0	0
0.253019	0	2	6	4	2	4	2	2	4	1	1	2	4
1.10426	1	1	1	2	3	2	2	2	1	1	6	2	3	1	1	0	0	0	1	1	0	0	0	0	0	1	0	0	0	0	0	0	0	0	0	0	1
0.792119	1	2	4	2	3	1	2	2	6	1	6	2	3	1	1	0	0	0	0	0	0	0	1	0	0	1	0	0	1	1	0	0	0	1	0	1	0
1.37008	0	2	6	3	1	3	2	2	2	1	4	2	3
0.883222	1	1	4	3	3	1	2	2	4	1	4	1	3	1	1	1	1	0	0	1	0	1	0	0	0	1	1	1	1	1	1	1	1	1	1	1	1
2.99886	0	2	6	2	3	1	2	2	2	2	4	2	2
0.305898	0	2	6	1	1	1	2	2	1	1	4	2	1
1.27751	0	2	6	5	3	3	2	2	4	1	4	2	2
0.395284	0	2	4	1	1	1	2	2	1	1	6	2	2
0.19016	0	1	5	5	2	1	2	2	3	1	4	2	1
0.171286	0	2	6	5	4	1	2	2	1	1	4	2	1
0.4885	0	1	5	3	1	1	2	2	1	1	4	2	1
2.17649	1	2	6	3	3	3	2	2	3	1	4	2	2	1	1	0	0	0	0	0	0	0	0	0	0	1	0	0	1	1	1	0	1	0	0	0	0
0.256725	0	1	5	3	2	1	2	2	2	1	4	2	1
0.93196	0	2	5	1	1	1	2	2	1	1	4	2	3
0.325801	0	1	5	1	2	1	1	2	2	1	4	2	2
1.39416	0	2	4	1	2	2	1	2	1	1	4	2	1
0.212135	0	2	4	1	3	1	2	2	1	1	4	2	1
1.02482	0	1	5	4	2	1	2	2	1	2	6	2	2
0.976016	0	2	4	4	2	1	2	2	1	2	6	2	1
5.54718	0	2	6	6	1	3	1	2	1	1	4	2	1
1.07271	0	1	4	6	2	4	2	2	2	1	4	2	3
0.724705	1	1	4	3	3	1	2	2	2	2	4	2	2	1	1	1	1	1	1	1	0	1	1	0	0	0	0	0	0	1	0	0	1	0	0	1	0
0.441542	0	2	6	1	1	3	2	2	1	1	4	2	2
1.33614	0	1	4	1	2	2	2	2	1	1	4	2	2
1.13018	1	2	5	6	2	1	2	2	1	1	4	1	4	0	0	0	0	0	0	0	0	0	0	0	0	0	1	0	0	0	1	0	0	0	0	0	0
1.3711	1	1	2	6	2	2	2	1	5	1	6	1	1	1	1	1	1	1	1	1	1	1	1	1	0	1	1	1	1	1	1	1	1	1	1	1	1
1.9991	0	2	6	6	3	2	1	2	3	1	4	2	2
1.04026	0	1	6	2	3	1	2	2	3	1	4	2	2
1.72877	0	2	6	1	1	3	1	2	1	1	4	2	3
1.68791	0	1	4	1	2	1	2	2	1	2	1	2	2
1.86016	0	2	6	1	1	3	1	2	2	1	4	2	3
0.976016	0	2	6	1	2	3	2	2	3	2	4	2	2
0.718282	1	1	6	1	2	1	2	2	3	2	4	2	3	1	0	0	0	1	0	0	0	0	0	0	0	0	0	0	0	0	0	1	0	1	0	0	0
0.714562	0	2	6	1	1	3	1	2	2	1	4	2	3
0.712135	1	2	5	1	1	1	2	2	2	1	4	2	3	1	1	0	0	1	0	0	0	0	0	0	0	1	0	0	0	1	0	1	0	1	0	1	0
0.553136	0	1	6	6	1	1	1	2	3	2	4	2	4
1.36329	1	1	6	6	4	1	1	2	3	1	4	2	3	1	1	0	0	0	0	0	0	0	0	0	0	0	0	0	0	0	0	0	0	0	0	0	0
0.953529	0	1	4	5	2	1	2	2	1	2	4	2	1
0.470633	0	2	4	3	1	4	2	2	1	1	4	2	1
1.65228	0	1	6	3	3	1	2	2	4	1	1	2	2
1.57244	0	2	6	3	3	1	2	2	2	1	4	2	3
0.192052	0	2	6	3	3	1	2	2	4	2	4	2	2
4.28261	0	2	6	3	3	2	2	2	2	2	4	2	2
0.258627	0	2	6	1	3	1	1	2	1	1	4	2	1
0.760083	0	2	4	1	3	1	2	2	1	1	4	2	2
3.96318	0	2	6	1	1	1	1	2	1	1	4	2	2
0.503409	1	2	6	3	3	1	2	2	4	1	4	2	3
0.447138	1	1	6	3	3	1	2	2	3	2	4	2	2	1	1	0	0	1	0	0	0	0	0	0	0	0	0	0	0	0	0	0	0	1	0	0	0
0.0533763	1	1	4	1	1	1	2	2	1	1	4	2	2
0.263397	0	2	4	2	3	1	1	2	1	1	4	2	2
0.976016	0	2	6	2	4		2	2	4	2	4	2	1
1.37633	0	2	4	1	4	2	1	2	2	1	4	2	3
0.267863	0	2	6	1	1	3	1	2	1	1	4	2	3
1.84867	1	2	1	1	2	2	2	2	1	1	5	2	3	1	1	1	1	1	1	1	1	1	1	1	0	1	1	1	1	1	1	1	1	1	1	1	1
1.27401	0	2	6	1	1	3	1	2	1	1	4	2	4
0.605963	1	1	4	1	2	1	2	2	2	1	6	2	1	0	1	0	0	0	0	0	0	0	0	0	0	0	0	0	1	1	0	0	0	1	0	0	1
0.508023	0	2	6	1	1	3	1	2	1	2	4	2	2
0.268697	0	1	4	5	1	1	2	2	1	1	4	2	2
0.116015	0	1	6	2	1	1	2	2	3	1	4	2	3
0.236929	0	2	4	1	2	1	2	2	1	1	4	2	2
0.677233	1	2	2	5	4	2	2	2	6	1	4	2	2	1	1	1	1	1	0	1	0	1	1	0	0	1	1	0	1	1	1	1	1	1	1	1	1
0.258872	0	2	6	5	2	1	1	2	2	1	4	2	2
1.21165	0	1	4	3	3	1	2	2	1	1	4	2	2
1.85379	0	2	6	3	1	2	1	2	2	1	4	1	4
0.0689623	0	1	6	1	3	1	1	2	4	1	4	2	3
0.163225	0	2	4	1	1	2	2	2	1	2	4	2	3
0.261018	0	1	4	1	2	1	2	2	2	1	1	2	1
2.98627	1	1	1	4	3	2	2	1	5	1	5	2	2	1	1	1	1	0	0	1	0	1	0	1	0	0	0	0	0	0	0	0	1	1	0	0	1
1.14284	1	1	6	5	3	1	2	2	2	2	4	2	2	0	0	0	0	0	0	0	0	0	0	0	0	0	0	1	0	0	0	1	0	0	1	0	0
2.31893	0	1	6	5	4	1	2	2	4	1	4	2	1
1.22831	0	1	4	5	3	1	2	2	4	1	4	2	1
0.893223	1	2	5	5	2	3	2	2	1	1	6	2	2	0	1	0	0	0	0	1	0	0	0	0	0	1	0	0	1	0	1	0	0	1	0	0	0
1.31115	1	1	4	5	3	1	2	2	2	1	4	2	1	1	1	0	0	0	0	0	0	0	0	1	0	1	0	0	0	0	1	0	1	1	0	0	1
2.72399	0	2	6	5	3	3	1	2	4	1	4	2	1
5.27229	0	1	6	5	2	2	2	2	1	1	4	2	3
2.61331	0	2	4	3	1	2	2	2	1	1	6	2	1
0.575707	1	2	4	3	1	1	2	2	3	2	4	2	3	1	1	1	1	0	0	0	0	0	0	0	0	0	0	0	0	0	0	0	0	0	0	0	0
0.746324	1	1	4	3	1	1	2	2	2	1	1	2	1	0	1	0	0	0	0	0	0	0	0	0	0	0	0	0	0	0	0	0	0	0	0	0	0
3.61719	0	1	6	3	2	1	2	2	1	1	4	2	2
0.602759	1	2	4	3	3	1	2	2	2	1	4	2	2	1	1	0	0	0	0	0	0	0	0	0	0	1	0	0	0	0	0	0	0	0	0	1	0
2.51351	0	2	6	3	4	3	1	2	2	1	4	2	4
0.61766	0	1	6	1	2	1	1	2	2	1	4	2	2
0.257354	0	1	6	1	1	1	1	2	2	1	4	2	1
2.28693	1	1	6	5	4	1	2	2	3	2	4	2	2	0	0	0	0	0	0	1	0	0	0	0	0	0	0	0	0	0	0	0	0	0	0	0	0
0.238368	0	1	6	5	2	1	2	2	2	1	4	2	2
0.279384	0	2	5	1	1	1	2	2	1	2	4	2	3
0.255402	0	2	6	1	1	3	1	2	2	1	4	2	2
0.408014	1	2	3	4	3	1	2	2	2	1	1	2	1	1	1	1	1	1	1	1	1	1	1	1	1	1	1	1	1	1	1	1	1	1	1	1	1
0.507957	1	2	5	4	2	3	2	2	4	1	1	2	1	1	0	0	0	0	0	0	0	0	0	0	0	1	0	0	0	0	0	0	0	1	0	0	0
0.182682	1	1	1	2	2	2	2	1	5	1	6	1	2	1	1	1	1	1	1	1	1	1	1	1	0	1	1	1	1	1	1	1	1	1	1	1	1
0.173983	1	1	1	2	2	2	2	2	1	2	1	2	2	1	1	1	1	1	1	1	1	1	1	1	0	1	1	1	1	1	1	1	1	1	1	1	1
0.134211	0	1	4	3	2	1	2	2	2	1	1	1	1
0.976016	0	1	4	2	2	3	2	2	1		6	2	4
0.22756	0	1	6	2	3	1	1	2	3	1	4	2	3
0.22904	0	2	6	1	1	3	2	2	2	1	4	1	3
0.179015	1	1	1	1	1	2	2	1	5	1	5	1	4	1	1	1	1	1	1	1	1	1	1	1	1	1	1	1	1	1	1	1	1	1	1	1	1
0.0743382	0	1	6	1	2	1	2	2	4	1	4	2	2
0.096771	1	1	4	1	2	1	2	2	4	1	2	2	2
0.174142	0	1	4	1	1	1	2	2	1	1	4	2	3
1.14073	0	1	5	2	3	1	2	2	4	1	4	2	3
1.17838	0	1	4	3	3	1	2	2	3	1	4	1	2
3.57264	0	1	4	3	3	1	1	2	2	2	4	2	3
1.44804	1	2	4	3	3	1	2	2	3	1	1	2	2	1	1	0	0	1	0	1	0	1	0	0	0	1	0	0	0	1	0	0	0	0	0	1	1
0.377085	0	1	6	2	4	1	2	2	4	1	4	2	3
0.372922	0	2	3	2	2	2	2	2	6	1	4	2	2
0.594155	1	2	2	3			2	2	6	1	4	1	3	1	1	0	0	0	0	1	0	1	0	0	0	1	0	0	0	0	0	0	0	0	1	1	1
2.15347	0	1	6	1	2	1	2	2	2	1	4	2	1
1.82908	1	2	5	1	1	1	2	2	3	2	4	2	1	1	1	1	1	1	1	1	1	1	1	1	0	1	1	0	0	0	1	1	1	0	0	1	1
0.862946	0	2	4	1	1	1	1	2	2	1	1	2	2
0.880224	1	2		1	2	2	2	1	5	1	5	2	2	1	1	1	1	1	1	1	1	1	1	1	0	1	1	1	1	1	1	1	1	1	1	1	1
1.30167	0	1	6	1	1	3	2	2	3	1	4	2	3
0.502312	0	1	4	1	2	1	2	2	6	1	1	2	2
0.416463	0	1	5	5	2	1	2	2	4	1	1	2	2
0.721581	1	1	5	5	3	1	2	2	2	2	4	2	2	1	1	0	0	1	0	0	0	0	0	0	0	0	0	0	0	0	0	0	0	1	0	0	0
1.70094	1	2	4	3	3	3	2	2	1	1	4	2	3	1	1	1	1	1	0	1	0	1	0	1	0	1	1	0	0	0	1	0	0	1	0	1	0
1.9496	0	1	2	1	1	4	1	2	1	1	4	1	1
0.907597	1	1	4	3	2	1	2	2	3	2	1	2	1	0	0	0	0	0	0	0	0	0	0	1	0	1	0	0	0	0	1	1	0	1	0	0	1
0.840374	1	1	6	3	2	3	2	2	2	1	4	2	3	0	0	0	0	0	0	0	0	0	0	1	0	0	0	0	0	0	0	0	0	1	0	0	0
0.160376	0	2	6	2	3	1	2	2	4	1	4		4
0.929251	1	1	6	3	4	1	2	2	4	1	4	2	2	1	0	0	0	1	0	0	0	0	0	0	0	1	0	0	1	0	0	0	0	1	0	1	1
1.90749	0	1	4	1	2	1	2	2	2	1	1	2	2
1.62849	0	2	5	1	1	1	2	2	2	1	4	2	1
0.158427	0	2	6	1	1	1	1	2	2	2	4	2	2
0.33716	0	1	1	1	2	2	1	2	1	1	6	1	3
0.200756	0	2	3	1	1	2	1	2	1	1	6	2	2
0.546117	0	2	6	1	1	3	2	2	2	1	4	2	4
0.565088	0	1	4	1	2	2	2	2	1	1	3	2	4
0.411188	0	1	5	3	3	1	2	1	5	2	6	2	4
0.374753	1	1	6	2	4	1	2	2	3	1	4	2	3	1	1	1	0	1	0	0	0	0	0	0	0	0	0	0	0	0	0	0	0	0	0	0	0
0.331699	0	2	6	2	4	1	2	2	2	1	4	2	2
0.0924628	0	1	4	1	2	1	2	2	4	1	2	2	1
0.71123	0	1	1	1	2	2	1	2	1	1	6	2	1
0.71123	0	1	1	1	2	2	1	2	1	1	6	2	1
0.106493	1	1	6	1	4	1	2	2	4	1	4	2	2	1	0	0	1	0	1	0	0	0	0	0	0	1	0	0	1	1	0	1	0	1	0	1	1
0.0984321	0	2	6	1	4	1	1	2	2	1	4	2	2
0.22805	0	2	4	3	2	1	2	2	1	1	4	2	2
0.253544	0	1	4	3	2	1	2	2	3	1	4	2	1
3.40377	0	2	6	6	1	3	2	2	2	2	4	2	3
1.01735	1	2	4	6	4	1	2	2	1	1	4	2	2	1	1	0	0	0	0	0	0	0	0	0	0	0	0	0	0	0	0	0	0	0	0	0	0
0.834798	0	1	4	3	2	1	2	2	1	2	4	2	3
0.214618	0	2	1	1	2	2	2	2	1	1	4	2	1	1	1	1	1	1	1	1	1	1	1	1	0	1	1	1	1	1	1	1	1	1	1	1	1
0.329075	1	1	2	1	4	2	2	2	4	2	1	2	4	1	0	0	0	0	0	1	0	1	0	0	1	0	0	0	1	0	1	0	0	0	0	1	0
2.65433	1	1	4	6	4	1	2	2	6	1	1	2	1	1	1	0	0	1	0	1	0	0	0	0	0	1	0	0	0	1	0	0	0	1	1	0	0
1.39023	1	1	2	2	2	2	2	2	2	1	1	2	2	1	1	1	0	1	0	0	0	0	1	0	1	0	1	0	0	0	0	0	0	0	0	1	1
1.14295	1	2	4	2	2	4	2	2	6	1	6	2	1	0	1	0	0	1	0	0	0	0	1	0	0	0	0	0	0	0	0	0	0	1	0	0	1
1.57408	1	1	5	3	3	1	2	2	3	2	1	2	1	1	1	1	1	1	1	1	1	1	0	1	1	1	1	0	1	1	1	1	0	0	1	0	1
0.207638	0	1	6	1	2	1	2	2	2	1	4	2	4
0.205861	1	2	5	1	4	1	2	2	2	1	4	2	4	1	1	0	0	0	0	0	0	0	0	0	0	0	0	0	0	0	0	0	0	0	0	0	1
1.41012	0	1	3	4	2	1	2	2	4	1	2	2	1
0.404936	0	2	5	1	2	1	2	2	1	1	4	2	2
1.7666	1	1	5	1	1	1	2	2	1	1	4	2	1	0	0	0	0	0	0	0	0	0	0	0	0	0	0	0	1	0	0	0	0	0	0	0	0
2.01985	0	1	6	1	1	2	1	2	1	1	4	2	3
0.125806	0	1	6	3	2	1	1	2	6	1	4	2	2
0.238724	0	2	5	3	3	1	1	2	3	1	4	2	3
0.138846	0	1	5	1	2	1	1	2	1	1	4	2	3
0.316737	0	1	2	1	1	2	2	2	1	1	6	2	2
0.409932	0	1	5	1	1	1	2	2	1	2	4	2	2
0.146799	0	1	5	1	2	1	1	2	2	1	4	2	1
0.701595	1	2	2	5	4	1	2	2	1	1	1	2	1	1	1	1	1	1	1	1	1	1	1	1	1	1	1	1	1	1	1	1	1	1	1	1	1
0.483641	1	1	6	1	4	2	1	2	3	1	4	2	4	1	1	1	1	1	1	1	1	1	1	1	1	1	1	1	1	1	1	1	1	1	1	1	1
0.814235	1	2	4	5	3	1	2	2	4	1	1	2	4	1	1	0	0	1	0	1	0	0	0	0	0	1	0	0	0	1	0	0	1	1	1	1	1
0.651921	1	1	6	5	4	1	2	2	4	1	4	2	2	1	1	1	1	0	0	0	0	0	0	0	0	1	0	0	0	1	0	0	0	0	0	0	1
0.571876	1	1	3	1	3	1	2	2	3	1	1	2	2	1	1	0	0	1	0	1	0	0	0	0	0	1	0	0	0	0	1	0	0	1	0	1	0
0.772699	0	1	5	1	2	1	2	2	3	1	4	2	2
1.49493	1	2	4	4	3	1	2	2	3	1	4	2	2	1	1	1	1	1	0	1	0	1	0	0	0	1	1	0	1	1	1	1	0	0	0	1	1
0.435514	0	2	5	3	2	1	2	2	1	1	4	2	3
0.911862	0	2	6	2	1	2	1	2	2	1	4	2	3
0.21041	0	2	6	1	4	3	1	2	4	2	4	2	4
0.115892	0	2	6	1	4	3	2	2	3	1	4	2	3
0.0831521	0	1	5	1	2	1	1	2	1	1	4	2	2
0.0831521	0	2	5	1	1	1	1	2	1	1	4	2	2
0.467073	1	2	4	1	3	3	2	2	2	1	1	2	2
0.746137	0	1	6	1	1	1	2	2	2	2	4	2	3
0.0733417	0	1	5	2	1	2		2	1	1	4	1	2
0.931219	0	2	5	4	2	1	2	2	2	1	4	2	3
0.263691	0	2	6	3	1	3	2	2	2	2	4	2	4
0.670004	1	1	2	2	3	2	2	2	1	1	1	2	1	1	1	1	1	1	0	1	0	1	0	1	1	0	1	0	0	0	1	0	0	1	0	0	1
2.04559	0	1	4	4	3	4	2	2	6	2	4	1	2
0.677567	1	2	3	2	1	1	2	2	1	1	4	2	2	1	0	0	0	0	0	0	0	0	0	0	0	0	0	0	1	0	1	1	0	1	0	1	0
3.36417	0	1	6	3	3	3	2	2	2	2	4	2	4
0.261902	1	1	6	3	2	1	2	2	3	2	4	2	2	1	1	1	1	1	1	1	1	1	1	1	0	1	1	1	1	1	1	1	1	1	1	1	1
0.227165	0	2	5	3	2	1	2	2	2	1	4	2	2
0.877596	0	1	5	1	2	1	2	2	1	1	4	2	1
0.771639	1	2	4	1	4	1	2	2	2	1	1	2	1	0	0	0	0	0	0	0	0	1	0	0	0	1	0	0	1	0	1	1	0	1	0	0	0
2.08111	1	1	1	1	2	2	2	2	2	2	1	2	2	1	1	1	1	1	1	1	1	1	0	0	0	0	1	1	1	0	1	0	0	0	0	1	1
2.08111	1	1	1	1	3	2	2	2	6	1	4	1	2	1	1	1	1	1	1	1	1	1	0	1	0	1	1	1	1	1	1	1	1	1	1	1	1
1.24317	1	1	4	2	2	2	2	2	2	1	4	2	2	1	1	0	0	0	0	0	0	0	0	0	0	0	0	0	0	0	0	0	0	1	0	0	0
0.976016	0	2	6	3	1	3	1	2	2		4	2	3
0.132055	1	2	4	1	1	3	2	2	1	1	4	2	2	0	0	0	0	1	0	0	0	0	0	0	0	0	0	0	0	0	0	0	0	0	0	0	0
0.976016	1	2	4	2	2	4	2	2	1		6	2	2	1	1	1	1	1	1	1	1	1	1	1	0	1	1	1	1	1	1	1	1	1	1	1	1
0.357753	1	2	2	6	2	2	2	2	1	1	4	2	2	1	1	1	1	1	0	0	0	0	0	1	0	0	0	0	1	0	0	1	0	0	0	0	1
2.51353	1	1	4	6	3	1	2	1	5	1	6	2	1
2.35026	1	2	1	6	3		2	1	5	1	5	2	1	1	1	1	1	1	1	1	1	1	1	1	0	0	0	0	0	0	0	0	0	0	0	1	1
0.634357	0	2	5	6		1	2	2	1	2	4	2	1
1.63038	1	1	6	3	3	1	2	2	2	2	4	2	1	0	1	0	0	0	0	0	1	0	0	0	0	0	0	0	0	0	0	0	0	1	0	1	1
1.56223	0	2	6	3	1	3	1	2	2	2	4	2	2
1.75122	0	1	6	3	3	3	1	2	3	2	4	2	2
0.272019	0	2	3	2	2	1	2	2	6	1	6	2	1
0.362675	1	1	1	2	1	2	2	2	6	1	5	2	2	1	1	1	1	1	1	1	1	1	1	1	1	1	1	1	1	1	1	1	1	1	1	1	1
0.503954	0	1	6	2	4	1	2	2	4	1	4	2	2
0.489163	0	2	6	3	2	1	2	2	1	1	4	2	4
0.390538	0	1	6	2	2	1	2	2	3	1	4	2	2
0.54594	0	1	6	3	4	1	2	2	4	1	4	2	3
0.561285	0	2	6	3	3	1	2	2	2	1	4	2	2
0.732565	0	2	4	1	3	1	1	2	1	1	4	2	4
2.56992	0	2	6	1	2	1	1	2	1	1	4	2	2
2.92576	0	1	6	1	1	1	1	2	4	1	4	2	2
0.33665	0	1	6	3	3	4	2	2	2	1	4	2	1
0.272987	0	2	6	1	1	1	1	2	6	1	4	2	2
1.26209	0	1	6	1	1	1	1	2	2	1	4	1	2
0.398528	1	1	4	5	4	4	2	2	2	2	1	2	1	1	1	1	1	1	1	1	1	0	1	0	1	0	1	1	1	1	1	1	1	1	1	0	1
0.165916	0	1	4	1	2	1	2	2	2	1	4	2	3
0.612345	0	1	6	2	2	4	1	2	2	1	4	2	1
0.257086	1	2	3	1	2	1	1	2	1	1	4	2	2
1.62444	0	2	4	2	2	1	1	2	1	1	6	1	4
1.13916	0	1	5	1	1	1	2	2	1	1	4	2	4
0.590822	0	2	4	3	2	1	2	2	2	1	4	2	3
0.325183	0	2	6	3	1	3	2	2	2	2	4	2	4
0.976016	1	2	4	5	3	1	2	2	4		1	2	1	0	0	0	0	1	1	0	0	0	0	0	0	0	0	0	0	0	0	0	0	0	0	0	0
1.0587	0	1	5	1	2	1	2	2	2	1	4	2	2
0.486942	1	2	5	5	3	1	2	2	2	1	4	2	1	0	0	0	0	1	0	0	0	0	0	0	0	1	0	0	0	0	0	0	0	0	0	0	0
1.64593	1	2	4	2	3	1	2	2	1	1	4	2	2	0	0	1	0	0	0	0	0	0	0	1	0	1	1	0	0	0	1	0	0	0	0	0	1
0.344163	0	2	6	1	1	3	1	2	2	2	4	2	3
0.297683	0	2	4	5	1	1	2	2	2	1	1	2	1
0.610845	1	1	5	5	3	1	2	2	1	1	4	2	4	1	1	0	0	0	0	1	0	0	1	0	0	1	1	0	1	0	1	1	1	1	0	1	1
2.20721	1	1	6	5	3	1	2	2	3	1	4	2	2	0	0	0	0	1	0	0	0	0	0	0	0	0	0	0	0	0	0	0	0	0	0	0	0
0.809633	0	2	6	5	1	3	2	2	4	1	4	2	2
1.54087	0	1	4	5	1	1	2	2	1	1	4	2	2
1.41686	0	2	4	5	2	1	2	2	1	2	4	2	3
0.326084	1	2	3	3	4	1	2	2	6	1	1	2	4	1	1	0	0	0	0	1	0	0	0	0	0	1	0	0	1	1	1	1	1	1	1	0	1
0.307765	1	1	3	3	4	1	2	2	6	1	1	2	4	1	1	1	1	1	1	1	1	1	1	1	1	1	1	1	1	1	1	1	1	1	1	1	1
0.621569	0	1	6	3	2	3	2	2	2	2	4	2	1
0.434397	0	1	6	3	2	1	2	2	2	2	4	2	2
0.387018	0	2	6	3	2	1	2	2	2	1	4	2	2
0.976016	0	2		3	3	3	2	2	1		4	2	2
0.415378	0	1	6	3	1	1	1	2	6	1	4	2	3
0.398199	0	2	6	3	1	1	1	2	6	2	4	2	3
0.43504	0	2	6	3	2	3	2	2	2	1	4	2	3
1.41888	0	2	6	3	1	3	1	2	2	2	1	2	2
0.502142	0	1	5	1	3	1	2	2	2	2	4	2	2
0.48234		2	4	1		1	2	2	1	1	4	2	1
0.22949	0	1	4	1	1	1	1	2	1	1	6	2	1
0.376391	0	2	4	1	2	1	1	2	2	2	4	2	4
0.388999	0	1	4	1	2	1	2	2	1	1	4	2	1
0.704178	0	2	6	1	1	3	1	2	2	2	4	2	4
0.310096	1	2	5	1	2	4	2	2	3	2	4	2	3	1	1	1	1	1	1	1	1	1	1	1	1	1	1	1	1	1	1	1	1	1	1	1	1
0.347622	0	1	6	1	1	1	2	2	1	2	4	2	3
0.316971	0	2	6	1	1	1	1	2	1	1	4	2	3
0.768695	1	1	3	1	2	1	2	2	4	1	1	2	1	1	1	0	0	1	0	0	0	0	1	0	0	0	1	0	1	0	1	0	1	0	0	1	1
0.717042	1	2	3	1	3	1	2	1	5	1	6	2	1	1	1	0	0	0	0	1	0	0	1	0	0	1	0	0	0	1	0	0	0	0	0	0	1
0.994986	0	2	6	1	1	3	1	2	1	2	4	2	3
0.621831	0	1	5	1	2	3	2	2	2	1	4	2	2
1.12656	0	2	6	1	1	3	1	2	2	2	4	2	4
1.07566	0	1	5	1	1	2	1	2	1	1	4	2	3
0.285731	0	2	6	1	1	3	1	2	1	1	4	2	3
1.23373	1	2	3	1	2	1	2	2	1	1	4	2	1	0	0	0	0	0	0	0	0	0	0	0	0	0	0	0	0	0	0	1	0	0	0	1	1
4.34502	1	1	3	1	2	1	2	2	4	1	3	1	3	1	1	1	1	1	1	1	1	1	1	1	0	1	1	0	1	1	1	1	0	0	1	1	1
1.24451	1	1	6	4	3	1	2	2	4	1	4	2	2	0	0	0	0	0	1	0	0	0	0	0	0	1	0	0	0	0	0	0	0	0	0	0	0
0.321262	0	2	6	4	1	3	2	2	2	1	4	2	2
1.06762	0	2	6	3	3	3	1		6	1		2	1
2.06145	0	1	2	2	1	2	2	2	6	1	4	2	2
2.22186	0	1	4	2	2	1	2	2	1	2	4	2	3
2.16452	0	1	2	2	2	2	2	1	5	1	6	1	4
0.533425	1	2	2	1	3	4	2	1	5	1	6	2	2	1	1	1	1	1	1	1	1	1	1	1	0	1	1	1	1	1	1	1	1	1	1	1	1
0.65995	0	1	6	1	1	1	1	2	1	1	4	2	1
0.161673	0	1	6	1	1	1	2	2	1	1	4	2	2
1.41181	0	2	6	1	1	3	1	2	1	1	4	2	1
1.41181	0	2	4	1	1	2	1	2	1	1	6	1	2
1.43256	0	2	3	1	1	2	1	2	1	1	6	1	2
0.240444	1	1	6	1	2	3	2	2	2	2	4	2	1	1	1	1	1	1	1	1	1	1	1	1	1	1	1	1	1	1	1	1	1	1	1	1	1
0.48012	1	1	4	1	2	1	2	2	1	2	4	2	3	1	1	1	1	1	1	1	1	1	1	1	1	1	1	1	1	1	1	1	1	1	1	1	1
0.675611	0	2	5	6	2	1	1	2	1	1	4	2	1
0.818509	1	2	4	6	3	1	2	2	3	1	1	2	1	1	0	0	0	0	0	1	0	0	0	0	0	0	0	0	0	1	0	0	0	0	0	0	0
1.09754	0	1	6	6	4	3	2	2	4	1	4	2	2	1	1	0	0	1	0	0	0	0	0	0	0	0	0	0	0	0	0	0	0	1	0	1	1
0.675617	0	2	4	6	3	4	2	2	3	1	4	2	2
1.19782	0	2	6	6	1	3	2	2	2	2	4	2	1
1.05651	1	2	3	2	2	1	2	2	4	2	1	2	1	0	0	0	0	0	0	1	0	0	0	0	0	0	0	0	0	0	0	0	0	0	0	1	1
0.676943	0	1	6	2	1	3	1	2	4	2	4	2	2
0.682867	1	2	6	3	4	1	2	2	2	1	4	2	4	1	1	1	1	1	0	0	0	0	0	0	0	0	0	0	0	0	0	1	0	1	0	0	0
0.693325	0	1	5	3	3	1	2	2	2	2	6	2	4
0.643805	0	1	6	3	2	1	1	2	2	2	4	2	2
1.03277	0	2	6	3	1	3	1	2	2	2	4	2	3
0.211556	1	2	3	1	2	1	2	2	6	1	6	2	4	0	1	0	0	1	0	0	0	1	0	0	0	0	0	0	1	0	1	1	0	1	0	1	0
0.11489	0	2	4	1	2	1	1	2	6	1	3	2	3
0.377254	1	1	2	1	4	2	2	2	4	1	1	2	2	1	1	1	0	1	0	0	0	1	0	1	0	1	1	0	0	1	1	1	0	0	0	1	0
0.33636	0	2	6	1	1	1	1	2	4	1	4	2	2
1.83373	0	2	5	1	1	1	2	2	1	1	4	2	1
1.37747	1	2	3	1	2	1	2	2	2	2	1	2	1
1.80462	1	1	1	3	1	2	2	2	1	1	4	2	1	1	1	1	1	1	1	1	1	1	1	1	1	1	1	1	1	1	1	1	1	1	1	1	1
1.84356	1	2	5	6	4	1	2	2	4	1	1	2	4	1	1	1	1	1	1	1	1	1	1	1	1	1	1	1	0	1	1	1	1	1	1	1	1
1.96238	1	2	2	6	4	1	2	2	4	1	1	2	4	1	1	1	1	1	0	1	1	1	1	0	1	1	1	0	1	1	1	1	1	1	1	1	1
1.84508	1	1	6	6	4	1	2	2	6	1	1	2	1	1	0	0	0	0	0	1	0	0	0	0	0	0	0	0	0	0	0	1	1	1	1	0	0
0.475384	0	1	5	6	1	4	2	1	5	1	6	2	2
1.49401	0	1	6	6	2	1	2	2	3	1	4	2	3
2.85919	1	1	5	6	4	1	2	2	6	1	2	2	3	0	0	0	0	0	0	1	0	0	0	0	0	1	0	0	0	0	1	1	0	0	1	0	0
0.157721	0	2	6	6	1	3	2	2	6	1	4	2	2
1.35091	0	2	5	6	2	2	1	2	1	1	4	2	2
0.677108	1	1	4	6	2	2	2	2	1	1	4	2	2	1	0	0	0	0	0	0	0	1	0	0	0	0	0	0	1	0	0	0	0	0	0	0	0
0.578316	0	2	6	6	3	3	1	2	3	1	4	2	3
2.85253	0	1	5	3	2	1	1	2	1	1	4	1	2
0.695442	0	2	6	2	1	1	1	2	6	1	4	2	2
1.256	0	2	6	2	1	3	1	2	2	1	4	2	3
2.05509	0	1	4	2	2	1	2	2	3	1	4	2	2
0.466608	1	2	3	2	3	1	2	2	2	1	1	2	1	1	0	0	0	0	0	1	0	0	0	0	0	1	0	0	0	0	0	0	0	1	0	0	0
0.19641	1	2	4	3	2	3	2	2	2	1	4	2	3	1	1	0	0	1	0	1	0	0	1	0	0	0	0	0	0	0	1	0	0	1	0	1	0
0.158726	0	1	6	1	1	1	2	2	2	1	4	2	4
0.157368	0	2	5	1	1	2	1	2	1	1	4	2	3
0.183239	0	2	4	1	1	1	1	2	1	1	3	2	4
0.237983	0	1	6	1	1	1	1	2	2	1	4	2	3
0.236751	0	2	6	1	1	1	1	2	1	1	4	2	3
0.231211	0	1	6	1	1	1	2	2	2	1	4	2	3
0.229608	0	1	5	1	1	1	2	2	1	1	4	2	2
0.230015	0	2	6	1	1	1	1	2	2	1	4	2	3
0.248783	0	1	6	1	1	1	1	2	2	1	4	2	3
0.536055	0	2	5	1	2	1	1	2	6	1	4	2	4
0.283756	0	1	4	1	2	4	1	2	6	1	6	2	4
1.03363	0	1	4	1	3	1	2	2	2	2	4	2	3
1.12826	0	1	6	5	2	1	1	2	3	1	4	2	4
1.07375	0	2	6	5	1	1	2	2	2	1	4	2	4
0.604299	0	2	6	6	3	3	2	2	3	1	4	2	2
1.06671	1	2	6	6	3	2	2	2	1	2	4	2	2	0	0	0	0	0	0	0	1	0	0	1	0	0	0	0	1	0	0	0	0	1	0	0	0
1.0804	1	1	5	6	2	1	2	2	2	2	4	2	1	1	0	0	0	1	0	0	0	0	0	0	0	0	0	0	0	0	0	0	0	0	0	0	0
1.46266	0	1	6	6	3	1	2	2	4	2	4	2	3
1.39198	0	2	6	6	3	1	2	2	2	1	4	2	2
1.36027	1	1	6	6	4	1	2	2	3	1	4	2	1	1	0	0	0	1	0	0	0	0	0	0	0	1	0	0	0	0	0	0	0	1	0	1	0
0.658601	0	2	6	2	3	1	2	2	4	2	4	2	3
3.07142	0	2	4	2	1	1	2	2	1	1	4	2	1
0.389238	0	1	6	3	2	1	2	2	3	1	4	2	2
0.37043	0	2	6	3	1	1	2	2	2	1	4	2	1
0.658601	0	2	6	2	1	1	2	2	1	1	4	2	2
2.30409	0	2	4	2	2	1	2	2	1	2	4	2	2
0.385067	0	1	6	2	3	1	1	2	3	2	4	2	4
0.903029	0	1	6	2	3	1	1	2	2	1	4	2	3
0.956941	0	2	4	1	1	1	2	2	1	1	4	2	1
0.871855	0	2	5	1	2	2	1	2	1	1	4	2	3
0.444048	0	1	4	1	3	3	1	2	1	1	4	2	3
0.62682	1	2	3	1	1	4	2	2	3	2	4	2	2	1	1	1	1	1	1	1	0	1	1	1	1	1	1	1	1	1	1	1	1	1	1	1	1
0.681176	0	1	5	1	1	1	2	2	4	1	1	1	2
0.364663	0	1	5	1	2	1	2	2	3	1	6	2	4
0.469199	0	2	4	1	1	1	2	2	1	1	4	2	2
0.508724	0	1	4	1	2	1	1	2	1	1	4	2	2
0.486115	0	2	4	1	2	1	2	2	1	1	4	2	2
1.74276	0	1	6	1	1	1	2	2	1	2	4	2	2
2.95659	0	2	6	2	1	3	1	2	1	1	4	2	2
0.884097	1	1	4	3	3	1	2	2	3	1	4	2	1	1	1	1	1	0	0	0	0	0	0	0	0	0	0	0	0	0	0	0	0	0	0	1	1
0.739974	0	2	5	3	3	1	2	2	2	1	4	2	2
0.207843	0	1	5	1	1	3	1	2	2	1	4	2	4
0.179521	1	2	3	1	2	1	2	2	1	1	6	2	2	1	0	0	0	0	0	0	0	0	0	0	0	0	1	0	0	0	0	0	0	1	0	0	1
2.85068	0	1	6	1	1	1	1	2	1	1	4	2	3
2.65531	0	1	2	1	1	2	1	2	1	1	6	2	3
0.148308	0	2	2	2	2	2	2	2	1	1	4	2	2
0.11458	0	1	5	2	3	1	1	2	1	1	4	2	2
1.02062	0	1	6	3	3	1	1	2	3	2	4	2	1
1.06349	0	2	6	3	3	1	1	2	3	2	4	2	1
0.392994	0	1	4	3	2	1	2	2	2	1	4	2	1
0.320084	0	2	5	3	2	1	2	2	1	2	6	2	3
0.667773	1	1	3	3	2	1	2	2	1	1	4	2	2
0.757108	0	1	6	3	1	3	1	2	3	2	4	2	3
0.437245	1	1	4	3	3	1	2	2	2	1	1	2	1	0	0	0	0	0	0	0	0	0	0	0	0	0	0	0	1	0	0	0	0	0	0	0	0
0.368235	0	2	4	3	2	1	2	2	1	1	4	2	3
0.165196	0	1	5	1	2	1	2	2	2	1	4	2	2
1.8317	1	2	3	1	3	1	2	2	1	1	4	2	1	1	1	1	0	1	0	0	1	1	0	1	0	0	0	0	0	1	0	0	1	0	0	1	1
0.324776	1	1	1	1	2	2	2	1	5	1	5	2	4	1	1	0	1	1	1	1	1	0	0	1	0	0	1	0	1	0	1	0	0	1	0	1	0
0.847845	1	2	2	1	2	2	1	2	1	1	6	2	2	1	1	1	1	1	1	1	1	1	1	1	0	0	1	1	1	1	1	1	1	1	1	1	1
1.32371	0	2	5	1	2	1	2	2	1	2	4	2	2
0.677588	0	2	6	1	3	3	2	2	2	2	4	2	1
0.553363	0	2	6	1	1	3	1	2	1	2	4	2	3
0.273317	1	2	4	1	1	1	2	2	1	1	4	2	1	0	0	0	0	1	0	0	0	0	0	0	0	1	0	0	0	0	1	0	0	0	0	1	0
1.09013	0	1	6	1	2	1	2	2	1	2	4	2	4
1.51341	0	1	2	1	1	2	2	2	1	1	6	2	2
0.193898	0	2	5	1	2	1	2	2	1	1	4	2	1
0.42337	1	1	4	1	3	1	2	2	1	1	4	2	2	1	0	0	0	1	0	0	0	0	0	0	0	1	0	0	1	0	0	0	0	0	0	0	0
1.13981	0	1	5	1	1	2	1	2	1	1	4	2	1
1.22423	0	2	6	1	1	3	1	2	1	1	4	2	1
1.06793	0	2	4	1	2	1	2	2	6	2	3	2	2
0.148208	0	1	6	5	1	1	2	2	3	1	4	2	3
0.114066	0	2	5	5	1	3	2	2	2	2	4	2	2
0.74848	0	1	6	5	2	1	2	2	2	1	4	2	1
0.197415	0	2	6	5	4	1	1	2	2	1	4	2	4
1.63517	1	1	1	2	2	2	1	2	1	1	6	2	2	0	0	0	1	0	1	0	0	0	0	0	0	0	0	0	0	0	1	1	1	1	0	0	0
2.09181	0	1	5	3	2	1	1	2	2	1	4	2	2
0.212607	0	2	6	3	1	3	1	2	1	1	4	2	3
1.57594	0	1	6	1	1	1	2	2	4	2	4	2	3
0.165873	0	2	6	2	3	1	1	2	2	1	4	2	2
0.722322	1	2	4	5	4	4	2	2	1	1	4	2	2	1	1	1	1	1	1	1	1	1	1	1	0	1	1	1	1	1	1	1	1	1	1	1	1
1.31594	0	2	4	5	3	1	2	2	1	2	4	2	2
0.494243	1	2	4	5	4	1	2	2	4	1	2	2	1	1	0	0	0	0	0	1	0	0	0	0	0	1	0	0	1	1	0	0	1	0	1	0	0
0.494595	1	1	4	5	4	1	2	2	1	2	4	2	2	1	0	0	0	0	0	1	0	0	1	0	0	1	0	1	0	1	0	0	1	1	1	1	1
0.445438	1	1	5	5	3	1	2	2	4	2	4	2	4	1	0	0	0	0	0	0	0	0	0	0	0	0	0	0	1	0	0	0	0	1	0	0	1
1.09861	1	1	6	5	3	1	2	2	3	1	4	2	2	1	1	0	0	1	0	1	0	0	1	0	0	1	1	0	1	1	1	1	0	1	1	1	1
1.02941	1	2	6	5	3	1	2	2	3	1	4	2	2	1	1	0	0	1	0	1	0	0	0	0	0	1	0	0	0	1	0	1	0	1	0	0	1
0.501677	0	2	6	5	1	3	1	2	2	1	4	2	3
0.976016	0	1	6	5	1	3	2	2	2	2	4	2	2
0.36099	0	2	6	2	3	1	2	2	2	1	4	2	1
1.01688	1	2	4	3	3	1	2	2	1	1	4	2	2	1	1	1	1	1	1	1	1	1	1	1	1	1	1	1	1	1	1	1	1	1	1	1	1
0.427592	1	1	6	2	3	1	2	2	3	1	4	2	2	0	0	0	0	0	0	0	0	0	0	1	0	0	0	0	0	0	0	0	0	1	0	0	0
2.45638	1	2	2	3	4	1	2	2	3	1	1	2	2	1	1	1	1	1	0	1	0	0	1	0	0	1	1	1	1	1	1	1	1	1	1	1	1
2.93999	0	1	5	3	2	1	2	2	4	1	1	2	1
1.11977	1	1	5	3	2	2	2	2	4	1	4	2	1	1	1	1	1	1	1	1	1	1	1	1	0	1	1	1	1	1	1	1	1	1	1	1	1
1.00077	1	2	5	3	3	2	2	2	4	2	4	2	1	1	1	1	0	1	0	0	0	0	0	1	0	1	0	0	0	0	0	0	0	0	0	0	0
0.976016	0	2	6	3	3	3	2	2	4		4	2	3
0.266595	0	1	5	1	2	1	2	2	1	1	4	2	2
0.247373	0	2	4	1	3	1	2	2	1	2	4	2	2
0.496263	0	1	1	1	2	2	2	1	5	1	6	2	2
0.209313	1	2	6	1	3	3	2	2	4	1	4	2	2	1	0	1	0	1	0	0	0	0	0	0	0	1	0	0	1	1	1	1	0	0	0	0	0
4.43909	1	1	3	1	2	1	2	2	3	2	1	2	2	1	0	0	0	0	0	0	0	0	0	1	0	0	0	0	0	0	1	0	0	0	0	0	0
0.144537	0	2	5	1	1	1	2	2	2	2	4	2	2
0.165546	0	1	5	1	1	1	2	2	1	1	4	2	3
2.67223	0	2	2	1	2	1	2	2	1	1	6	2	1
0.978277	0	2	6	4	2	1	1	2	3	1	4	2	4
1.20005	1	2	4	4	2	1	2	2	2	1	1	2	1	1	1	0	0	1	0	0	0	1	0	0	0	1	0	0	0	0	1	1	0	1	0	1	0
1.79505	0	1	6	4	1	1	2	2	3	1	4	1	2
1.88683	0	1	6	4	3	4	2	2	3	1	4	2	2
1.20507	0	2	6	4	1	3	1	2	2	1	4	2	4
2.16065	0	2	2	4	2	2	2	2	3	1	6	2	2
1.11148	0	1	4	5	3	1	2	2	6	1	1	2	1
0.860917	0	2	4	5	3	1	1	2	6	1	1	2	1
1.66554	1	1	1	4	2	2	2	2	6	1	4	2	3	1	1	0	0	1	0	1	0	0	0	1	0	0	0	0	0	0	1	1	1	1	0	1	1
0.796346	1	1	2	5	4	2	2	2	1	1	5	2	2	1	1	1	1	1	1	1	1	1	1	1	0	1	1	1	1	1	1	1	1	1	1	1	1
0.608396	0	1	6	5	2	1	2	2	3	2	4	2	2
0.984973	0	2	6	5	3	3	2	2	3	2	4	2	4
1.85984	0	2	6	3	2	3	1	2	2	1	4	2	2
2.03028	1	1	2	3	4	2	2	2	4	1	1	2	2	1	1	1	1	1	1	1	0	1	1	1	1	1	1	0	1	1	1	0	0	0	1	1	1
1.27237	0	2	6	3	1	3	1	2	2	2	4	2	3
1.20948	0	2	6	3	3	4	2	2	1	2	4	2	2
1.46304	0	1	6	3	3	1	2	2	4	2	4	2	3
0.173136	0	1	4	1	2	1	2	2	6	2	4	2	2
0.160825	1	2	1	1	3	2	2	2	1	1	6	2	3	1	1	1	1	1	1	1	1	1	1	1	0	1	1	1	1	1	1	1	1	1	1	1	1
0.795581	0	2	6	1	1	3	1	2	1	1	4	2	4
1.73605	1	2	4	1	3	1	2	1	5	1	6	2	1	0	0	0	0	1	0	0	0	0	0	0	0	0	0	0	0	0	0	0	0	0	0	0	1
0.907271	0	2	4	1	2	1	2	2	1	2	4	2	2
0.713736	0	1	6	1	3	1	1	2	3	1	4	2	1
0.705342	0	2	6	1	1	1	1	2	2	2	4	2	3
0.110297	0	2	4	5	3	1	2	2	2	1	4	2	2
1.71912	1	2	2	5	4	1	2	2	2	2	1	2	2	1	1	1	1	1	1	1	1	1	1	1	0	1	1	1	1	1	1	1	1	1	1	1	1
0.807443	0	2	6	5	4	1	2	2	3	1	4	2	2
0.845277	0	1	5	5	2	1	2	2	1	1	4	2	2
2.27011	1	2	2	5	4	2	2	2	3	1	1	2	1	1	1	1	1	1	0	1	1	1	0	1	0	1	1	1	1	1	1	1	1	1	1	1	1
0.21142	1	1	5	2	4	1	2	2	4	2	4	2	3	1	1	1	0	1	0	1	0	0	1	0	0	1	0	0	1	1	1	1	0	1	0	1	1
1.38988	0	1	5	3	1	1	2	2	4	1	4	2	2
0.332263	0	2	6	2	1	3	1	2	2	1	4	2	4
0.0638597	0	1	6	2	1		1	2	2	2	4	2	3
0.340012	0	1	4	1	2	1	2	2	4	1	4	2	3
0.163115	0	2	6	1	1	3	2	2	1	1	4	2	4
0.279284	0	1	4	1	3	2	1	2	1	2	4	2	3
0.503187	0	1	6	2	3	1	1	2	3	2	4	2	3
0.0919719	0	2	6	1	1	3	1	2	1	2	4	2	3
0.752235	1	2	4	4	4	1	2	2	1	1	4	2	2	1	1	1	1	1	1	1	1	1	1	1	0	1	1	1	1	1	1	1	1	1	1	1	1
1.08405	0	2	4	4	3	3	2	2	1	1	4	2	1
0.976016	1	1	5	4	3	2	2	2	6		4	2	1	1	1	0	0	1	0	0	0	1	0	0	0	1	0	0	0	1	0	1	1	1	1	1	1
0.593185		2	4	2	2	1	2	2	1	1	6	2	4
2.25962	1	2	2	3	4	3	2	2	4	1	1	2	2
0.645037	0	2	6	2	1	3	1	2	2	1	4	2	3
0.504677	0	1	4	3	2	1	2	2	1	1	4	2	1
0.477548	1	2	4	3	3	1	2	2	1	1	4	2	1	1	1	0	0	0	0	0	0	0	0	0	0	1	1	0	0	0	0	0	0	0	0	0	1
0.664976	0	1	6	3	3	3	2	2	3	2	4	2	3
1.85903	1	1	5	2	1	1	2	2	2	1	4	2	3	1	1	1	1	1	1	1	1	1	1	1	1	1	1	1	1	1	1	1	1	1	1	1	1
0.309304		1	3	3	2	2	2	2	2	1	4	2	3
0.314577	0	2	6	2	1	3	1	2	2	1	6	2	3
1.02486		2	6	1	2	3	1	2	2	1	4	2	4
0.125258	0	1	6	1	1	1	2	2	2	2	4	2	2
0.117487	0	2	5	1	2	1	1	2	1	2	4	2	2
0.138831	0	1	6	1	2	1	1	2	3	2	4	2	3
0.141917	0	2	6	1	2	1	1	2	1	1	4	2	2
0.145443	0	1	6	1	1	1	1	2	2	1	4	2	3
1.138	0	2	6	1	1	3	2	2	2	1	4	2	4
0.278401	0	1	4	1	1	1	1	2	2	1	4	2	2
0.143429	0	1	6	1	1	3	1	2	4	1	4	2	3
0.259791	1	2	4	6	3	3	2	2	4	1	4	2	1	1	1	0	1	1	0	1	0	1	0	1	0	1	0	0	0	0	0	0	0	1	0	0	1
0.823731	1	1	6	3	4	1	1	2	4	1	4	2	4	0	0	0	0	1	0	0	0	0	0	0	0	0	0	0	1	0	0	0	0	1	0	0	0
2.42804	0	2	6	2	1	3	2	2	2	1	4	2	3
1.67142	0	1	4	3	2	1	2	2	2	1	4	2	1
0.71899	0	2	3	2	2	2	2	2	2	1	4	2	2
1.03026	1	1	4	3	2	1	2	2	3	1	1	2	1	0	1	0	0	0	0	0	0	0	0	0	0	0	0	0	1	0	0	1	0	1	0	0	0
1.00133	1	2	4	3	1	1	2	2	1	1	1	2	1	1	1	1	1	1	1	1	1	1	1	1	0	1	1	1	1	1	1	1	1	1	1	1	1
2.0101	0	2	6	3	1	3	1	2	1	1	4	2	3
1.58615	0	1	6	1	1	1	1	2	1	1	4	2	3
1.37113	0	2	6	1	1	1	1	2	1	1	4	2	2
1.46601	0	1	6	1	3	1	1	2	4	1	4	2	1
0.237114	0	2	4	1	3	1	2	2	2	1	1	2	2
0.243965	1	1	4	1	2	1	2	2	6	1	4	2	2	1	1	0	0	0	0	0	0	1	1	0	0	0	1	0	0	0	0	1	0	1	0	0	0
0.469781	0	2	6	1	1	3	1	2	1	2	4	2	3
0.187697	0	2	6	1	1	3	2	2	2	1	4	2	4
0.252178	0	2	4	1	3	1	2	2	1	1	4	2	1
1.39678	0	2	6	1	1	3		2	1	1	4	2	1
0.252737	1	1	1	1	3	2	2	2	2	1	1	2	2	1	1	1	1	1	1	1	1	1	1	1	0	1	1	1	1	1	1	1	1	1	1	1	1
0.234649	0	2	6	1	3	3	2	2	1	1	1	2	2
0.244601	0	1	4	1	2	2	2	2	1	1	4	2	2
0.235057	0	2	1	1	2	2	1	2	1	1	5	2	3
0.252737	1	1	1	1	2	2	2	1	5	1	5	2	2	1	1	0	0	1	0	0	0	0	0	0	0	0	1	0	0	0	1	0	0	0	0	0	1
0.580441	0	1	4	1	2	1	2	2	2	1	4	2	3
0.94124	1	1	1	5	3	2	2	2	6	1	5	2	2	1	1	1	1	1	1	1	1	1	1	1	1	1	1	1	1	1	1	1	1	1	1	1	1
0.826077	0	2	6	5	3	3	2	2	3	1	4	2	2
0.477907	0	2	6	5	4	3	2	2	4	1	4	2	3
1.90392	0	1	5	2	1	2	1	2	2	1	4	2	2
3.33112	0	2	6	3	1	3	1	2	3	1	4	2	4
0.451445	0	1	3	3	2	2	2	2	6	1	6	2	2
0.429036	0	1	4	1	4	1	2	2	1	1	6	1	1
0.763091	0	2	6	1	3	3	2	2	2	1	4	2	2
4.93785	1	1	3	1	2	2	2	2	1	1	6	1	3	1	0	0	0	1	0	0	0	0	0	0	0	0	0	0	0	0	0	0	0	0	0	0	1
0.931006	0	2	4	1	2	1	2	2	2	1	1	2	1
0.267583	0	2	6	1	1	3	1	2	2	1	4	2	1
1.17358	0	2	1	1	3	1	2	1	5	2	6	2	1
1.06238	1	1	2	3	2	2	2	2	2	1	1	2	4	1	1	1	1	1	1	1	1	1	1	1	0	1	1	1	1	1	1	1	1	1	1	1	1
0.861141	1	2	2	3	3	2	2	2	1	1	6	2	4	1	1	1	1	1	0	1	0	1	1	0	0	1	1	0	1	1	1	1	1	1	1	1	1
0.838497	0	2	6	2	1	3	1	2	2	1	4	2	3
0.509559	0	2	6	3	2	1	2	2	6	2	4	2	1
0.495628	0	1	6	3	4	1	1	2	3	1	4	2	1
0.360769	0	2	6	1	1	3	1	2	1	2	4	2	3
3.80597	0	1	2	1	3	1	2	2	3	1	1	2	3
2.68943	0	2	5	1	3	1	2	2	1	1	4	2	2
4.37212	1	1	1	1	2	2	2	2	6	1	5	2	2	0	0	0	0	0	0	1	0	0	0	1	0	0	0	0	0	0	0	0	0	0	0	0	0
1.05007	0	2	2	2	2	2	2	2	2	1	4	2	1
1.10726	0	1	6	2	4	1	1	2	4	2	4	2	3
1.13838	1	2	6	2	3	1	1	2	1	1	4	2	2	0	0	0	0	0	0	0	0	0	0	0	0	0	0	0	0	0	0	0	0	1	0	0	1
0.321331	0	2	6	3	1	3	1	2	2	1	4	2	2
0.503701	0	1	6	2	1	1	2	2	3	2	4	2	2
0.517859	0	2	6	2	3	1	1	2	2	1	4	2	1
1.67699	0	2	6	2	1	3	2	2	2	1	4	2	2
0.399335	1	1	4	2	4	1	2	2	3	1	4	2	2	1	1	1	1	1	1	1	1	1	1	1	1	1	1	1	1	1	1	1	1	1	1	1	1
0.569865	0	2	4	1	3	1	2	2	1	1	1	2	1
1.9714	0	2	6	3	1	4	1	2	1	1	4	2	3
0.52786	0	1	6	2	4	1	2	2	3	1	4	2	2
0.554679	0	2	5	2	4	1	2	2	4	2	4	2	2
7.5738	1	2	2	3	4	1	2	2	4	1	1	2	4	1	1	1	1	1	1	1	1	1	1	1	0	1	1	1	1	1	1	1	1	1	1	1	1
0.498193	1	2	4	3	2	4	2	2	4	2	2	2	2	1	1	1	1	1	1	0	1	1	1	0	0	1	0	0	1	1	1	0	1	1	1	1	1
0.804358	1	2	4	3	3	3	2	2	4	2	1	2	3	1	1	0	0	1	0	1	0	0	0	0	0	0	1	0	1	1	0	0	1	0	0	0	0
0.722495	0	1	5	2	2	1	2	2	2	2	4	2	1
0.520385	0	2	6	2	1	3	1	2	2	1	4	2	1
0.520385	0	2	6	2	3	3	2	2	2	1	4	2	2
0.718557	0	2	6	1	1	3	1	2	2	1	4	2	3
0.532725	1	1	6	3	3	1	2	2	4	2	4	2	2	1	0	0	0	0	0	0	0	0	0	0	0	0	0	0	1	0	0	0	0	1	0	0	0
0.588924	1	2	6	3	3	1	2	2	3	1	4	2	3
0.884175	0	2	4	3	2	1	1	2	1	1	4	2	1
0.715468	0	2	6	1	1	3	1	2	2	1	4	2	3
0.925429	1	1	2	1	3	1	1	2	4	1	1	2	3	1	1	1	0	0	0	0	0	0	1	0	0	0	0	0	0	0	0	0	0	0	0	1	1
1.3413	1	1	4	3	2	1	2	2	2	1	4	2	1	0	1	0	0	1	0	0	0	0	0	0	0	0	0	0	0	0	0	0	0	1	0	0	1
0.717024	0	2	6	1	1	3	2	2	3	1	4	2	2
0.892668	0	2	6	2	4	3	2	2	4	2	4	2	2
0.907485	1	1	5	2	3	1	2	2	1	2	4	2	2	1	0	0	0	0	0	0	0	0	1	0	0	0	0	0	0	0	0	0	0	0	0	1	0
1.24744	0	2	4	1	1	2	1	2	1	1	4	2	3
0.401727	0	1	6	1	2	1	1	2	1	2	4	2	2
0.352868	0	2	6	1	1	1	1	1	5	1	6	2	2
1.09614	0	1	4	1	1	2	1	2	1	1	4	2	1
1.27607	0	2	6	3	2	3	1	2	2	1	4	2	2
1.53807	0	1	4	3	2	4	2	2	1	2	4	2	1
0.734023	0	1	6	3	2	1	2	2	3	1	4	2	4
0.723747	1	2	5	2	3	1	2	2	4	2	4	2	4	1	0	0	0	0	0	0	0	0	0	0	0	0	0	0	0	0	0	0	0	0	0	0	0
0.561797	0	1	6	1	1	1	1	2	6	1	4	2	1
0.687736	0	2	3	1	2	3	2	2	1	2	6	2	3
1.20991	0	1	4	2	1	1	2	2	2	1	6	2	1
0.976016	0	1	2	2	2	2	2	2	2		4	2	4
0.603308	1	2	5	2	1	1	2	2	3	1	4	2	2	1	0	0	0	1	0	0	0	0	0	0	0	0	0	0	0	0	0	0	0	0	0	0	0
0.472833	1	2	4	2	3	1	2	2	1	1	6	2	1	0	0	0	0	1	1	0	0	0	0	0	0	0	0	0	0	0	0	0	0	0	0	1	0
1.42975	0	1	5	4	2	1	2	2	1	1	4	2	2
1.42975	0	1	5	4	3	1	2	2	4	1	4	2	2
1.36015	1	1	3	4	2	1	2	2	2	1	4	2	2	0	1	1	0	0	0	0	0	1	0	1	0	1	0	0	0	0	1	0	0	1	0	0	0
0.744681	0	1	4	4	3	1	2	2	2	1	4	2	2
0.8499	0	2	4	4	4	1	2	2	2	1	4	2	3
0.809489	0	2	5	4	3	3	1	2	2	1	4	2	1
1.1536	1	2	2	4		2	2	1	5	1	6	2	2	1	1	1	1	1	1	1	1	1	1	1	0	1	1	1	1	1	1	1	1	1	1	1	1
0.641071	1	2	4	4	2	1	2	1	5	1	6	2	2	0	1	0	0	1	0	0	0	0	0	1	0	0	0	0	0	0	0	0	0	0	0	0	1
0.56769	1	2	5	4	3	1	2	2	2	1	4	2	3	1	0	0	0	0	0	0	0	0	0	1	1	1	0	0	1	1	0	0	0	1	0	0	0
0.474849	0	1	6	4	1	1	2	2	3	1	4	2	2
0.498975	0	2	5	4	3	1	2	2	3	2	4	2	2
0.618093	1	1	4	4	1	1	2	2	2	1	1	2	2	1	0	0	0	0	0	1	0	0	0	0	0	1	0	0	0	0	0	0	0	0	0	0	0
0.830181	0	2	6	2	3	4	2	2	3	1	4	2	3
0.600892	1	2	4	1	2	1	2	2	1	1	4	2	2	1	1	0	0	0	0	0	0	0	0	1	0	1	0	0	1	0	1	1	0	1	0	1	1
0.423874	0	1	6	1	4	1	1	2	3	1	4	2	4
0.372321	1	2	6	1	4	1	1	2	2	1	4	2	1	0	1	0	0	0	0	1	0	0	0	1	0	0	0	0	1	1	1	1	0	1	0	0	1
0.98823	0	2	4	1	2	1	2	2	1	2	4	2	1
0.690784	0	2	6	2	2	3	2	2	3	1	4	2	4
0.702346	0	1	6	3	1	3	2	2	2	1	4	2	2
1.10769	1	1	3	3	2	1	2	2	3	1	4	2	2	0	0	0	0	0	0	0	0	0	0	1	0	0	0	0	0	0	0	0	0	0	0	0	0
0.178408	0	2	2	2	2	2	1	2	3	1	4	2	3
0.460085	0	2	4	1	3	3	2	2	1	1	4	1	1
0.313499	1	1	6	2	2	1	2	2	4	1	4	2	1	0	0	0	0	1	0	0	0	0	0	1	0	0	0	0	1	0	0	1	0	0	0	0	0
0.322311	1	2	6	2	4	1	2	2	3	1	4	2	2	1	0	0	0	1	0	1	0	1	0	1	0	1	0	0	1	1	1	1	0	0	0	0	0
0.751377	1	2	6	2	4	3	2	2	4	1	4	2	1	0	0	0	0	0	0	0	0	0	0	0	0	0	0	0	0	0	0	0	1	1	0	0	0
0.671921	0	1	5	2	1	1	2	2	3	1	4	2	1
0.479772	0	1	4	1	2	2	2	2	1	1	4	2	1
0.378489	0	2	5	3	3	4	2	2	2	2	4	2	1
4.2257	1	2	4	3	4	1	2	2	1	2	4	2	2	1	1	0	0	1	0	1	0	1	1	0	0	1	0	0	1	1	1	1	0	0	1	1	0
1.69417	1	1	5	4	2	1	2	2	4	1	4	2	1	0	0	0	0	0	0	1	0	0	0	0	0	1	0	0	1	1	0	0	0	1	0	1	1
1.22968	0	2	6	4	3	3	1	2	2	2	4	2	4
1.22968	1	2	6	4	4	3	1	2	4	1	4	2	2	1	0	0	0	0	0	1	0	0	0	0	0	1	0	0	1	0	0	0	0	0	1	0	0
1.58491	0	2	4	4	2	1	2	2	1	2	4	2	2
1.33544	0	2	6	6	1	3	2	2	2	1	4	2	1
1.33544	0	2	6	6	3	3	2	2	3	2	4	2	3
1.81138	1	1	4	6	3	1	2	2	6	1	4	2	2	1	0	0	0	0	0	0	0	0	0	0	0	0	0	0	0	0	0	0	0	0	0	0	0
1.6856	0	1	6	6	2	2	1	2	1	1	4	2	2
1.56971	0	1	6	6	2	3	1	2	4	1	4	2	3
1.90976	1	2	1	6	2	2	2	1	5	1	5	2	1	1	1	1	1	1	1	1	0	0	1	1	1	1	1	1	1	1	1	1	1	1	1	1	1
2.04838	1	1	4	6	2	1	2	2	4	1	1	2	2	1	0	0	0	0	0	0	0	0	0	0	0	0	0	0	0	0	1	0	0	0	0	0	0
0.755861	0	2	6	6	1	3	1	2	3	1	4	2	3
0.74436	0	1	5	6	2	1	2	2	2	1	4	2	1
1.20926	1	1	4	2	3	2	2	2	2	1	4	1	2	0	1	0	1	0	0	0	0	0	1	1	0	0	1	0	1	1	1	1	0	1	0	1	1
1.88626	1	1	4	3	2	4	2	2	3	1	1	2	2	0	0	0	0	1	0	0	0	0	0	1	0	0	0	0	0	0	0	0	0	0	0	0	0
1.08114	0	2	6	1	1	3	1	2	2	1	4	2	2
0.598413	0	1	3	1	2	2	1	2	1	1	4	1	3
0.350641	0	2	5	1	2	4	1	2	1	2	4	2	1
0.634656	0	1	6	2	2	1	2	2	3	1	4	1	2
0.679756	0	2	6	2	1	1	1	2	1	1	4	2	3
1.18046	0	1	6	2	3	1	1	2	4	1	4	2	3
1.35951	0	2	6	2	3	1	2	2	2	1	4	2	3
0.976016	0	2	5	1	2	3	2	2	1		4	2	1
0.80887	0	1	5	1	1	1	1	1	5	1	6	2	1
0.423107	0	1	6	1	2	1	2	2	1	1	4	2	3
1.10728	1	1	4	1	2	1	1	2	1	1	4	2	1
0.259094	1	2	1	1	2	2	1	1	5	1	5	1	2	1	1	1	1	1	0	1	0	1	1	1	1	1	1	1	1	1	1	1	1	1	0	1	1
1.50821	0	1	1	1	3	2	2	2	1	1	6	2	2
1.52348	1	2	6	2	3	3	1	2	4	2	4	2	4	1	0	0	0	1	0	0	0	0	0	0	0	1	0	0	0	0	0	0	0	0	0	0	0
2.81556	1	1	5	2	2	1	2	2	2	1	4	2	3	0	0	0	0	1	0	0	0	0	0	0	0	0	0	0	0	0	1	0	0	0	0	0	0
2.77271	0	1	2	2	1	2	2	2	1	1	6	2	3
2.08495	0	2	4	2	1	1	2	2	1	1	4	2	1
1.31408	0	1	6	2	3	3	1	2	4	2	4	2	3
0.0631638	0	2	4	1	1	1	2	2	1	1	4	2	2
2.06005	1	1	2	1	2	1	2	2	1	1	6	2	2	1	1	1	0	1	0	0	0	0	1	1	0	1	0	0	0	0	1	1	0	1	0	1	1
0.527539	1	1	2	1	1	2	2	2	1	1	4	2	3	1	0	0	0	0	0	0	0	0	1	0	0	0	0	0	0	0	0	1	0	1	0	0	0
0.264246	0	1	4	1	1	1	2	2	1	1	4	2	2
0.366225	0	2	6	1	1	1	2	2	2	1	4	2	2
0.359069	0	1	6	1	3	1	2	2	2	1	4	2	2
0.659918	0	2	6	1	1	3	2	2	1	1	4	2	2
0.679172	0	1	3	1	1	2	1	2	1	1	4	2	2
1.06352	0	1	6	1	3	3	2	2	3	1	4	2	2
0.330725	0	2	6	1	1	1	2	1	5	1	6	2	4
2.16593	1	1	2	3	1	2	2	1	5	1	6	2	2	1	1	1	1	1	1	1	1	1	1	1	0	1	1	1	1	1	1	1	1	1	1	1	1
1.60256	1	1	4	3	1	1	2	2	2	1	1	2	2	1	1	1	1	1	1	1	1	1	1	1	1	1	1	1	1	1	1	1	1	1	1	1	1
1.44252	1	2	3	1	3	1	2	2	1	1	4	2	1	1	0	0	0	1	0	0	0	1	1	0	0	1	0	0	0	0	0	0	0	0	0	1	1
1.18154	0	1	6	1	2	4	2	2	3	1	4	2	2
1.08841	0	2	6	2	1	3	1	2	1	1	4	2	1
0.54137	0	1	4	2	1	1	2	2	2	1	1	2	1
0.552575	0	2	4	2	2	1	2	2	3	2	1	2	2
0.310239	0	1	6	1	2	1	2	2	3	1	4	2	3
1.07055	0	1	4	1	2	2	2	2	1	1	4	2	2
0.528224	0	2	4	1	1	2	2	2	1	1	4	2	3
1.17306	0	1	6	1	3	1	2	2	1	1	4	2	4
1.11193	0	2	6	1	1	1	1	2	1	1	4	2	4
0.983635	1	1	2	1	2	2	2	2	6	1	6	2	2	1	1	1	0	0	0	0	0	0	0	0	0	0	0	0	0	0	0	0	0	0	0	1	1
0.374866	0	1	6	1	1	1	1	2	2	1	4	2	4
1.10346	1	1	4	2	2	1	2	2	1	1	6	2	1	1	1	0	0	1	0	0	0	1	0	0	0	0	0	0	0	0	0	0	0	0	0	0	0
0.868849	0	2	6	5	1	3	1	2	2	1	4	2	3
0.839972	1	1	6	5	2	1	2	2	3	1	4	2	2	0	0	0	0	0	0	0	0	0	0	1	0	0	0	0	0	0	1	0	0	1	0	0	0
1.0409	0	2	6	5	3	1	1	2	3	1	4	2	2
0.623594	0	2	6	5	1	3	1	2	2	2	4	2	3
1.24995	0	1	6	5	3	3	2	2	4	1	4	2	3
0.872302	0	1	6	5	2	1	1	2	4	1	4	2	3
0.868299	0	2	6	5	2	1	2	2	1	1	4	2	1
1.91	1	2	3	5	2	1	2	1	5	2	6	2	3	1	1	1	1	1	1	1	1	1	1	1	0	1	1	1	1	1	1	1	1	1	1	1	1
2.21598	0	2	6	5	1	3	1	2	2	1	4	2	3
0.774673	0	1	4	5	2	1	2	2	2	2	4	2	2
0.867521	1	2	4	5	3	1	2	2	4	1	1	2	1	1	1	1	0	1	0	1	0	1	0	1	0	1	1	0	1	1	1	1	0	1	1	1	1
1.00167	1	1	4	5	2	1	2	2	3	1	1	2	1	1	1	0	0	0	0	0	0	0	1	1	0	0	0	0	1	1	1	0	0	0	0	1	1
0.784804	1	1	6	5	4	1	2	2	4	1	4	1	2	1	0	0	0	1	0	1	0	0	0	0	0	1	0	0	0	0	0	0	0	0	0	1	1
0.949386	0	2	6	5	3	1	2	2	2	1	4	2	3
0.953763	0	1	6	5	4	1	2	2	4	1	4	2	2
1.02154	0	2	6	5	4	1	1	2	3	1	4	2	2
1.22527	0	1	6	5	2	1	2	2	3	1	4	2	1
1.0747	1	2	5	5	2	1	2	2	1	2	4	2	1	1	0	0	0	0	0	0	0	0	0	0	0	0	0	0	0	0	0	0	0	1	0	0	0
1.98993	0	2	5	5	1	4	2	2	2	1	4	2	2
0.846379	1	1	5	5	4	1	2	2	4	1	1	2	2	1	0	0	0	0	0	1	1	0	1	0	0	0	0	0	0	1	0	1	0	1	1	1	1
0.66907	1	2	5	5	4	1	2	2	4	1	4	2	2	1	0	0	0	0	0	1	0	0	1	0	0	1	0	0	1	1	0	0	0	0	1	1	0
1.97511	0	1	6	5	3	3	2	2	4	1	4	2	3
0.760264	1	1	4	5	2	1	2	2	3	1	1	2	2	1	0	0	0	1	0	0	0	0	1	1	0	1	1	0	1	0	1	1	0	1	0	1	0
0.983568	1	1	4	4	2	4	2	2	3	2	4	1	4
0.508399	0	1	5	4	1	1	2	2	2	1	4	2	1
0.438219	0	2	4	4	1	1	2	2	1	1	4	2	1
0.492455	0	1	6	1	1	1	1	2	2	1	4	2	3
0.353418	0	1	5	1	2	1	2	2	2	1	4	2	1
0.402584	1	2	2	1	4	2	2	2	1	1	4	2	2	1	1	1	1	1	1	1	1	1	1	1	0	1	1	1	1	1	1	1	1	1	1	1	1
0.788186	0	1	5	1	2	1	1	2	1	1	4	2	1
0.751049	0	2	5	1	1	1	1	2	1	1	4	2	1
0.874173	0	2	4	1	4	1	2	2	2	1	4	2	3
1.65616	0	1	5	1	2	2	1	2	1	1	4	1	1
0.570754	0	1	4	1	2	1	2	2	1	1	4	2	3
0.928819	0	2	4	2	1	3	2	2	2	2	4	2	2
0.503637	0	2	6	1	1	3	1	2	2	1	4	2	2
0.480881	0	1	5	1	1	4	1	2	1	1	4	2	1
1.14416	0	1	2	1	4	2	2	2	2	2	5	2	3
0.814518	0	1	4	1	2	1	2	2	6	1	3	2	1
0.72756	0	2	4	1	2	1	2	2	6	1	3	2	1
1.05838	0	2	6	1	1	3	2	2	1	2	4	2	4
1.05838	0	2	6	1	3	3	2	2	3	1	4	2	4
1.09832	0	2	6	2	3	3	2	2	4	2	4	2	2
0.1627	1	2	4	2	2	1	2	1	5	1	6	2	4	1	1	1	0	1	0	0	0	1	0	0	0	0	0	0	0	0	1	1	0	1	0	0	1
0.358246	0	2	5	2	2	1	2	2	1	1	4	2	4
0.362377	0	1	6	2	2	1	2	2	3	1	4	2	3
1.23724	1	2	6	3	3	3	2	2	2	1	4	2	4	0	1	0	0	0	0	0	0	0	0	0	0	0	0	0	1	1	0	0	0	1	0	0	0
0.246315	0	1	6	1	2	1	1	2	2	2	4	2	3
0.405653	0	1	6	1	2	1	2	2	3	1	4	2	3
0.427663	0	2	6	1	1	1	2	2	1	1	4	2	2
0.426224	0	2	6	1	1	3	1	2	1	1	4	2	4
0.438119	0	1	6	1	1	4	1	2	1	1	4	2	3
0.532454	0	1	6	1	1	3	1	2	1	2	4	2	4
1.03142	0	2	6	1	1	3	1	2	1	1	4	2	4
1.07443	0	1	4	1	3	4	2	2	2	1	4	2	3
0.491855	0	1	4	1	2	1	2	2	1	2	4	2	1
0.460791	0	1	6	1	1	1	1	2	1	2	4	2	2
0.4095	0	1	6	1	1	1	1	2	3	1	4	2	2
0.966545	0	2	6	2	2	3	1	2	2	1	4	2	4
0.545289	0	1	4	2	3	1	2	2	2	2	4	2	1
0.484366	1	2	3	1	3	1	2	1	5	1	6	2	1	1	1	1	1	1	1	1	0	0	0	1	0	0	1	1	0	1	1	1	1	1	0	1	1
0.282309	0	1	6	3	2	1	2	2	4	2	4	2	1
0.318142	0	1	4	1	3	1	2	2	1	1	4	1	2
0.665209	0	2	6	3	1	3	1	2	1	1	4	2	3
0.717797	0	2	6	1	3	3	2	2	2	1	4	2	2
1.36791	0	1	6	1	3	4	2	2	4	2	4	2	4
0.297045	1	1	5	3	4	1	2	2	6	1	2	2	2	1	0	0	0	0	0	1	0	1	0	0	0	1	0	0	0	1	0	0	0	0	1	0	0
0.416918	0	1	4	3	2	1	2	2	2	1	1	2	1
0.228149	0	2	6	3	1	3	1	2	3	1	4	1	2
0.476346	0	2	6	3	1	3	1	2	2	2	4	2	3
1.00846	0	2	6	1	1	3	1	2	1	2	4	2	3
0.97631	0	1	4	1	1	2	2	2	1	1	4	2	1
0.627761	0	1	6	1	2	1	1	2	2	2	3	2	4
1.00576	0	2	6	1	1	3	1	2	1	2	4	2	2
0.629798	0	2	4	1	2	2	1	2	4	1	4	2	2
0.433806	0	2	6	1	1	3	1	2	1	1	4	2	2
0.498466	0	1	6	1	1	1	2	2	1	1	4	2	3
0.892294	0	1	6	1	1	1	1	2	2	2	4	2	3
0.31671	0	2	6	1	1	3	2	2	2	1	4	2	2
1.79594	0	1	5	1	2	2	2	2	1	1	4	2	4
1.94626	0	1	4	1	1	2	2	2	1	2	4	2	4
1.02475	0	2	6	1	1	3	2	2	4	2	4	2	4
1.02475	0	2	6	1	1	3	2	2	2	2	4	2	2
0.641299	0	2	4	1	2	2	1	2	2	1	4	2	3
0.541887	1	1	2	3	4	2	2	2	4	1	1	2	3	1	0	0	0	0	0	0	1	0	0	0	0	1	1	0	0	0	0	0	1	0	1	1	1
0.357208	0	1	5	2	2	1	2	2	1	1	4	2	1
0.345049	0	2	4	2	3	1	2	2	1	1	4	2	1
0.301274	1	1	6	2	4	1	2	2	4	1	4	2	2	1	1	1	1	1	1	1	1	1	1	1	1	1	1	1	1	1	1	1	1	1	1	1	1
0.236649	0	1	5	1	2	1	2	2	1	1	4	2	2
0.260449	0	2	4	1	3	2	1	2	2	1	4	2	3
0.261508	0	1	3	1	2	2	2	2	6	1	6	2	2
1.92286	1	2	1	1	3	2	2	1	5	1	5	2	4	1	1	1	1	1	1	1	1	1	1	1	1	1	1	1	1	1	1	1	1	1	1	1	1
0.373506	1	1	1	1	2	2	2	1	5	1	5	2	3	1	1	1	1	1	1	1	0	0	0	1	0	0	0	0	0	0	0	1	0	1	0	1	1
0.607018	1	1	4	2	3	4	1	2	1	1	4	2	3	0	0	0	0	1	0	0	0	0	1	0	0	1	1	1	0	0	1	0	0	1	0	1	0
1.13348	0	2	6	1	1	3	1	2	1	2	4	2	1
0.090492	0	2	5	1	1	4	1	2	1	1	4	2	2
0.244668	1	1	5	3	4	1	2	2	3	1	1	2	2	1	1	0	0	0	0	1	0	0	0	0	1	0	0	0	1	1	0	0	0	1	1	0	0
0.746244	1	1	4	3	2	1	2	2	1	1	4	2	1	0	0	0	0	0	0	0	0	0	0	1	0	0	0	0	0	0	1	0	0	0	0	1	0
0.480379	0	2	4	3	3	1	2	2	1	1	4	2	1
0.30335	0	2	4	3	2	1	2	2	1	1	4	2	1
0.964799	0	2	6	1	1	3	1	2	1	2	4	2	3
1.13348	0	2	6	1	1	3	1	2	1	1	4	2	3
1.37116	0	1	4	1	1	2	1	2	1	1	4	2	3
0.708568	1	2	2	1	4	1	2	2	3	2	1	2	3	1	1	1	1	1	1	1	1	1	1	1	1	1	1	1	1	1	1	1	1	1	1	1	1
2.26697	0	2	6	1	1	3	1	2	2	2	4	2	3
1.05755	0	1	6	1	2	1	1	2	2	1	4	2	2
0.73249	0	2	5	1	1	3	2	2	2	2	4	2	1
0.447289	1	2	1	1	2	2	2	2	6	1	5	2	2
0.386456	0	2	6	1	1	3	1	2	2	1	4	2	4
0.368995	0	1	5	1	1	3	2	2	1	1	4	2	4
0.497555	0	2	4	1	2	1	2	2	1	1	4	2	1
0.57067	0	1	3	1	2	2	2	2	1	1	6	1	1
0.319412	0	2	6	1	1	3	2	2	3	1	4	2	1
1.38614	0	1	6	1	1	4	2	2	4	1	4	2	2
0.28174	0	2	4	3	3	1	2	1	5	1	6	2	1
0.314388	0	2	6	3	1	1	2	2	1	2	4	2	1
1.56126	1	1	1	3	2	2	2	2	6	1	4	2	1	1	1	1	0	1	0	1	0	0	0	1	0	0	1	0	0	0	1	1	0	0	0	1	1
0.587748	1	2	3	3	3	1	2	2	1	2	4	2	2	1	0	0	0	0	0	1	0	1	0	0	0	0	0	0	0	0	0	0	1	1	0	0	0
0.368639	0	1	6	3	1	1	1	2	2	2	4	2	4
0.353393	0	2	6	3	1	1	1	2	1	1	4	2	4
0.368639	0	1	6	3	2	1	1	2	3	1	4	2	4
0.353393	0	2	6	3	3	1	1	2	2	2	4	2	4
0.934098	0	2	6	3	1	3	1	2	3	1	4	2	4
0.593552	0	1	6	3	3	3	1	2	4	1	4	2	3
2.23667	0	2	5	3	4	2	2	2	4	1	4	2	4
1.19126	0	2	4	3	3	3	1	2	3	2	4	2	3
0.604297	0	2	2	5	4	2	2	2	1	1	6	2	2
2.71862	0	2	5	5	3	3	2	2	2	1	4	2	2
0.976016	1	1	5	5	2	1	2	2	1		4	2	1	1	1	1	1	1	1	1	1	1	1	1	1	1	1	1	1	1	1	1	1	1	1	1	1
0.528969	1	2	1	5	3	2	2	2	2	1	6	2	3	1	1	1	1	1	0	1	0	0	1	1	1	1	1	1	1	0	1	1	0	1	0	1	1
0.716314	1	2	5	5	2	3	2	2	1	1	4	2	1	1	1	0	0	0	0	0	0	0	0	0	0	0	0	0	0	0	0	0	0	0	0	0	0
0.918084	1	2	1	5	3	2	2	1	5	1	6	2	1	1	1	1	1	1	1	1	1	1	1	1	0	1	1	1	1	1	1	1	1	1	1	1	1
2.86374	1	2	2	5	4	1	2	2	1	1	6	2	2	1	1	1	1	1	1	1	0	1	0	1	0	1	1	1	1	1	1	1	1	1	0	1	1
0.976016	0	1	4	5	2	1	2	2	2		4	2	2
0.290963	1	2	5	5	3	1	2	2	3	2	4	2	2
0.976016	1	1	4	5	4	1	2	2	2		4	2	2
0.358151	1	2	4	5	3	1	2	2	1	1	4	2	1	1	1	1	1	1	0	0	0	0	0	0	0	0	0	0	0	0	0	0	0	1	0	1	0
0.603566	0	2	4	5	2	1	2	2	1	1	4	2	2
1.071	1	2	3	5	2	4	2	2	4	1	1	2	3	1	1	1	1	1	1	0	0	0	1	0	0	1	1	0	0	0	1	1	1	1	1	0	1
0.329577	1	1	5	3	3	1	2	2	1	1	4	2	2	1	1	0	0	0	0	1	1	1	1	0	1	1	0	0	1	1	1	0	0	1	0	1	0
0.401002	0	1	5	3	2	1	2	2	3	2	4	2	3
0.636651	0	2	6	3	2	1	2	2	2	2	4	2	3
0.930314	0	2	5	1	1	1	1	2	1	1	4	2	3
0.695312	0	2	6	1	1	3	2	2	3	2	4	2	3
0.251589	0	1	5	1	1	4	1	2	1	1	4	2	2
0.0960409	1	2	4	1	3	4	2	2	2	1	1	2	2	1	1	1	0	1	0	1	0	1	0	0	0	1	1	0	1	1	1	1	0	0	0	1	1
0.533139	0	1	5	2	2	1	2	2	3	1	4	2	4
4.22298	0	1	4	1	2	1	1	2	1	1	6	2	2
0.223916	0	2	6	1	3	1	2	2	2	1	4	2	1
0.629577	0	1	6	3	2	1	2	2	3	2	4	2	3
0.573384	0	2	4	3	1	1	2	2	1	1	4	2	1
0.849429	0	2	4	3	2	1	2	2	2	1	1	2	1
1.55979	1	2	4	3	1	1	2	2	1	2	4	2	2	1	0	0	0	0	0	0	0	0	1	0	0	0	0	1	0	0	1	1	0	1	0	0	1
0.469433	0	2	4	2	2	1	2	2	2	2	6	2	2
0.357058	0	2	5	2	3	1	1	2	3	1	4	2	1
0.376131	0	1	5	2	3	1	2	2	1	1	6	2	1
1.3688	0	1	6	2	1	3	1	2	4	1	4	2	3
0.305443	0	1	6	2	4	1	2	2	4	1	4	2	2
0.336336	0	2	6	2	4	1	2	2	4	1	4	2	1
0.566487	1	2	2	2	3	2	2	2	3	1	1	2	2	1	1	1	1	1	1	1	1	1	1	1	1	1	1	1	1	1	1	1	1	1	1	1	1
0.639302	0	2	4	2	3	1	2	2	1	1	4	2	1
0.880152	0	2	6	2	2	3	2	2	2	2	4	2	3
0.514726	1	1	5	2	3	2	2	2	2	1	4	2	1	1	1	1	1	1	0	0	0	0	0	0	0	1	1	0	1	1	1	1	1	0	1	1	1
0.520517	0	2	6	2	1	3	1	2	2	2	4	2	3
1.28088	1	1	3	1	3	2	2	2	2	2	1	2	1	1	1	1	1	1	0	0	0	1	1	1	0	0	0	0	0	0	1	1	0	0	0	1	1
0.87208	0	1	5	1	1	1	1	2	1	1	4	2	1
0.529687	0	2	6	1	1	1	2	2	1	1	4	2	1
2.87599	0	2	6	1	1	3	1	2	1	1	6	2	2
0.925225	0	1	4	1	2	4	1	2	1	1	4	1	1
0.202611	1	1	4	1	2	1	2	2	3	1	1	2	1	0	0	0	0	0	0	0	0	0	0	0	0	0	1	0	0	0	1	0	0	0	0	0	0
1.2324	1	1	3	1	4	1	2	2	4	1	2	2	2	1	1	1	1	1	1	1	1	1	1	1	0	1	1	1	1	1	1	1	1	1	1	1	1
0.497426	0	2	5	3	2	1	2	2	1	1	4	1	2
0.523998	0	1	5	3	2	1	2	2	1	1	4	2	2
0.837028	0	2	5	3	3	1	2	2	4	1	4	2	1
0.948754	0	1	5	3	2	1	2	2	2	2	4	2	2
0.50275	0	2	4	2	1	1	2	2	2	1	1	2	2
0.52834	1	1	4	2	3	1	2	2	3	2	4	2	3	1	1	1	1	1	1	1	1	1	1	1	1	1	1	1	1	1	1	1	1	1	1	1	1
0.400308	0	1	6	1	2	1	2	2	3	2	4	2	3
0.398128	0	2	6	1	1	1	1	2	2	1	4	2	1
0.426854	1	1	6	2	3	1	2	2	3	1	4	2	3	1	0	0	0	0	0	0	0	0	1	0	0	1	0	0	1	0	0	0	0	0	0	1	1
0.406251	0	2	6	2	2	1	1	2	3	2	4	2	3
0.594432	0	2	4	1	2	1	2	2	2	2	1	2	2
0.254924	0	2	4	1	1	1	2	2	2	1	4	2	1
0.779096	1	1	5	1	2	1	2	2	1	2	4	2	1	0	1	0	0	0	1	0	0	0	0	1	0	0	1	0	0	0	1	1	0	1	0	1	1
0.314936	1	1	4	2	4	4	2	2	3	1	4	2	2	1	1	1	1	1	0	1	0	1	0	0	0	1	0	0	0	1	1	1	0	1	0	0	1
0.186143	0	1	6	1	1	1	2	2	2	2	4	2	3
0.172053	0	2	6	1	1	1	1	2	1	1	4	2	3
0.369895	0	2	6	1	1	3	1	2	2	2	4	2	3
0.524532	0	1	5	3	1	1	2	2	1	2	6	2	1
0.691074	0	1	6	3	2	3	1	2	2	1	4	2	2
0.616253	0	1	6	3	1	1	2	2	3	2	4	2	1
0.915319	1	1	4	3	3	3	2	2	2	2	4	2	3	0	1	0	0	0	0	0	0	0	0	0	0	0	0	0	0	0	0	0	0	0	0	0	0
1.32787	0	1	5	2	3	1	2	2	1	2	4	2	2
0.504682	0	1	3	2	2	2	2	2	1	2	6	2	3
0.587251	1	1	6	4	3	1	2	2	3	1	4	2	1	1	1	1	1	1	1	1	1	1	1	1	0	1	1	1	1	1	1	1	1	1	1	1	1
0.695954	1	1	6	4	4	1	2	2	4	2	4	2	1	1	1	1	1	1	1	1	1	1	1	1	0	1	1	1	1	1	1	1	1	1	1	1	1
1.10645	1	2	2	4	4	2	2	2	4	1	1	2	2	1	1	1	1	1	1	1	1	1	1	1	0	1	1	1	1	1	1	1	1	1	1	1	1
1.30516	1	2	5	4	4	4	2	2	3	1	4	2	2	1	1	1	1	1	0	0	0	0	0	0	0	1	0	0	1	0	0	0	1	0	0	1	1
0.569482	1	2	6	4	4	4	2	2	3	1	4	2	4	1	1	1	1	1	1	1	1	1	1	1	1	1	1	1	1	1	1	1	1	1	1	1	1
0.820992	1	2	5	4	4	1	2	2	4	2	4	2	2	1	1	1	1	1	1	1	1	1	1	1	1	1	1	1	1	1	1	1	1	1	1	1	1
0.61092	0	2	6	4	3	1	1	2	2	1	4	2	3
0.641904	0	1	6	4	3	1	2	2	3	2	4	2	3
0.652581	1	2	5	4	1	3	2	2	4	1	4	2	1	0	0	0	0	1	0	0	0	0	0	0	0	0	0	0	0	0	0	0	0	1	1	0	1
0.131973	1	1	5	4	2	1	2	2	1	1	4	2	1	1	1	0	1	1	0	0	0	1	0	1	0	0	0	0	1	1	1	1	1	1	0	0	1
0.641904	0	1	6	4	4	1	1	2	4	1	4	2	2
0.61092	0	2	6	4	3	1	1	2	1	1	4	2	2
0.623962	0	1	6	4	2	1	2	2	4	1	4	2	3
1.35371	0	1	6	4	2	1	1	2	4	1	4	2	3
1.42896	0	2	4	4	2	1	1	2	1	1	4	2	2
0.584319	1	1	5	4	3	1	2	2	3	2	4	2	2	1	0	0	0	1	0	0	0	0	0	0	0	0	0	0	0	0	0	1	0	1	0	1	0
0.627904	0	2	6	4	1	1	2	2	2	1	4	2	3
0.8991	0	2	6	3	4	3	2	2	3	2	4	2	2
0.894967	1	2	3	3	4	1	2	2	4	1	1	2	1	1	1	0	0	1	0	1	1	1	0	0	0	1	0	0	1	1	1	0	0	1	0	1	1
0.317538	0	1	4	3	2	1	2	2	3	1	1	2	2
0.211059	1	2	4	1	2	1	2	2	4	1	4	2	1
0.48665	0	2	6	3	3	1	1	2	6	1	4	2	3
0.380609	0	1	6	3	2	1	1	2	3	1	4	2	2
0.562256	0	2	4	1	2	1	1	2	2	1	4	2	3
0.498989	1	2	2	1	3	2	2	1	5	1	6	2	4	1	0	0	0	0	0	0	0	0	0	0	0	0	0	0	0	0	0	0	0	1	0	0	1
0.796275	0	2	6	1	4	4	2	2	2	1	4	2	2
0.508736	0	1	4	1	2	2	2	2	1	1	6	2	2
0.258707	0	1	4	1	2	1	2	2	6	1	4	1	2
2.28968	1	1	3	2	1	1	2	2	3	1	1	2	1	1	0	0	0	0	0	0	0	0	0	1	0	1	0	0	0	0	0	1	0	1	0	0	0
0.407433	0	1	6	3	2	1	2	2	2	2	4	2	2
0.412818	0	2	6	3	2	1	2	2	1	1	4	2	2
0.987718	0	1	4	3	1	2	1	2	1	1	6	2	3
1.04704	0	2	5	1	1	2	2	2	1	1	4	2	1
0.295239	0	1	6	1	2	1	2	2	2	1	4	2	1
0.626504	0	1	6	1	1	3	1	2	1	2	4	2	3
0.308346	0	1	5	1	1	1	2	2	2	1	4	2	2
0.822266	0	1	6	1	1	4	2	2	1	1	4	2	1
0.481269	0	2	6	1	1	3	1	2	1	1	4	2	2
1.31922	0	1	3	3	1	2	1	2	6	1	4	2	3
1.0931	0	2	5	3	2	1	1	2	1	2	4	2	2
1.18889	0	1	5	1	2	4	2	2	3	1	4	2	3
0.906036	0	1	4	1	1	1	1	2	1	1	4	2	1
0.844869	1	2	2	1	4	1	2	2	2	2	1	2	4	1	1	1	1	1	1	1	1	1	0	0	0	1	1	0	1	1	1	1	1	1	1	1	1
1.46757	0	1	4	1	2	1	2	2	1	1	4	1	3
1.61593	0	1	6	3	1	1	2	2	6	2	4	2	3
0.547842	1	2	5	3	2	3	2	2	3	1	4	2	1	1	0	0	0	0	0	0	0	0	0	1	0	1	0	0	1	0	0	0	0	1	0	1	0
0.705544	1	2	3	3	1	1	2	2	2	2	6	2	2	1	1	1	1	1	1	1	0	1	0	0	0	1	1	1	1	1	1	1	1	1	1	1	1
0.748776	1	1	3	3	1	1	2	2	3	1	6	2	2	1	1	1	1	1	1	1	1	1	1	1	0	1	1	1	1	1	1	1	1	1	1	1	1
0.895144	1	2	3	3	3	1	2	1	5	1	6	2	4	1	1	1	1	1	0	1	0	1	1	1	0	1	0	0	0	0	0	0	0	1	0	1	1
0.97257	1	2	6	3	3	3	1	2	2	1	4	2	2	1	0	0	0	1	0	0	0	0	0	0	0	0	0	0	0	0	0	0	0	1	0	0	0
0.837557	0	2	5	3	2	3	2	2	2	1	4	1	1
0.736227	1	1	5	6	3	1	2	2	4	2	4	2	2	1	1	1	1	1	1	1	1	1	1	1	1	1	1	1	1	1	1	1	1	1	1	1	1
0.700405	0	2	4	6	1	1	2	2	1	1	4	2	2
1.78645	0	1	5	6	1	1	2	2	3	1	1	2	2
1.16833	0	1	4	6	4	4	2	2	2	1	1	2	1
1.05313	0	2	2	6	2	2	2	2	2	1	1	2	1	1	1	0	0	1	0	1	0	1	0	1	0	1	0	0	1	1	0	0	0	1	1	0	1
1.1657	1	2	5	6	3	2	2	2	4	2	4	2	2	1	1	0	0	1	0	0	0	0	0	1	0	1	0	0	1	1	0	0	0	1	0	0	1
1.13696	1	1	3	6	4	2	1	1	5	1	6	1	1	1	0	0	0	0	0	1	1	1	0	0	0	0	0	0	0	0	1	0	0	0	0	1	0
0.997428	1	2	4	6	3	3	2	2	3	1	1	2	1	1	1	1	1	1	0	1	0	1	1	1	0	0	0	0	1	1	1	0	1	0	1	1	1
0.920323	0	1	6	6	1	3	2	2	3	1	4	2	1
0.643453	0	1	6	6	2	1	2	2	6	1	4	2	4
0.605909	0	2	6	6	2	1	2	2	6	1	4	2	4
0.851819	0	2	6	6	3	1	2	2	2	1	4	2	2
1.60517	0	1	4	6	2	4	2	2	2	1	4	2	2
1.35621	0	2	6	6	4	3	1	2	4	1	4	2	2
0.743823	0	2	6	6	3	1	2	2	2	1	4	2	2
0.642895	1	2	6	6	4	1	2	2	3	1	4	1	1	1	1	0	1	1	1	1	0	0	0	1	0	0	0	0	0	0	0	0	0	0	0	0	1
2.43898	0	2	2	6	1	2	2	2	1	1	1	2	3
1.3577	0	2	6	6	2	3	2	2	1	1	4	2	3
1.569	0	1	5	6	3	4	1	2	3	1	4	2	2
0.701785	1	2	5	6	4	1	2	2	2	1	4	2	1	1	0	0	0	0	0	1	0	0	0	0	0	1	0	0	1	1	1	1	1	0	0	1	0
0.82457	1	1	6	6	4	1	2	2	3	2	4	2	2	1	1	1	0	1	0	0	0	0	0	0	0	1	0	0	1	1	0	0	0	1	0	0	1
0.82389	1	2	5	6	1	1	2	2	3	1	4	2	1
1.3577	0	2	6	6	1	3	2	2	2	2	4	2	1
1.17756	0	2	4	6	2	4	2	2	1	2	4	2	2
2.02707	0	1	3	6	1	4	2	2	1	1	4	2	3
0.656367	0	2	5	6	2	1	2	2	3	1	4	2	1
0.597474	1	2	3	6	3	1	2	2	1	1	1	2	1	1	1	1	1	1	1	1	1	1	1	1	1	1	1	1	1	1	1	1	1	1	1	1	1
0.717303	0	1	4	6	2	1	2	2	3	1	1	2	2
0.670748	0	2	4	6	1	1	2	2	1	2	4	2	3
0.651239	1	1	6	3	3	1	2	2	3	1	4	2	1	1	1	0	0	0	0	0	0	1	0	0	0	0	0	0	1	0	1	1	0	0	0	0	0
0.887908	0	2	6	3	2	4	2	2	2	1	4	1	1
0.612939	1	2	5	3	2	1	2	2	1	1	4	2	1	1	1	0	0	0	0	0	0	1	0	1	0	0	0	0	1	1	0	0	0	0	0	0	0
0.817024	0	2	5	3	1	3	2	2	1	1	4	2	1
0.97883	0	1	6	1	1	2	2	2	1	1	4	2	4
0.197294	0	1	6	1	2	1	1	2	1	1	4	2	2
1.19616	0	1	4	1	2	1	1	2	1	1	4	2	2
0.737451	0	2	6	2	3	1	2	2	2	1	4	2	3
1.51522	0	2	6	2	2	1	1	2	1	1	4	2	2
2.69944	1	1	4	3	3	1	2	2	2	2	6	2	2	1	0	0	0	1	0	0	0	1	0	0	0	0	0	1	1	0	0	1	1	0	0	1	1
0.527903	0	1	6	3	3	1	2	2	3	2	4	2	2
0.198505	0	2	6	1	4	1	2	2	6	1	4	2	1
0.199539	0	1	6	1	3	1	1	2	6	1	4	2	3
0.699397	0	2	6	1	1	3	1	2	2	2	4	2	4
0.368461	0	2	6	1	1	3	1	2	2	2	4	2	3
0.197294	0	1	6	1	1	1	2	2	1	1	4	2	2
0.196272	0	2	6	1	1	1	1	2	1	1	4	2	4
0.298826	0	2	5	3	1	3	2	2	2	1	4	2	2
0.335584	1	2	4	3	2	2	2	2	1	2	6	2	1	0	0	0	0	1	0	0	0	1	0	0	0	0	0	0	0	0	0	0	0	0	0	0	0
0.823035	0	2	6	3	3	3	1	2	3	1	4	2	3
2.39445	0	2	6	1	1	3	1	2	2	1	4	2	3
1.36248	0	2	6	1	2	3	1	2	2	1	4	2	4
1.36248	0	2	6	1	1	3	1	2	1	1	4	2	3
0.424742	0	2	5	1	2	2	2	2	1	1	4	2	2
0.197299	0	2	6	1	3	1	2	2	2	2	4	2	3
0.672236	0	1	4	1	3	2	2	2	1	1	4	2	2
0.225936	1	2	5	1	3	1	2	2	1	1	4	2	2	1	1	0	0	1	0	1	0	1	0	0	0	1	0	0	0	0	1	1	0	1	0	1	1
0.47906	0	1	5	1	2	1	1	2	1	1	4	2	1
0.594635	0	2	5	1	1	4	1	2	2	1	4	2	1
0.207485	0	1	6	1	1	1	1	2	3	1	4	2	3
0.206412	0	2	6	1	1	1	1	2	2	1	4	2	3
1.26897	0	2	4	1	1	4	2	2	1	1	6	2	2
0.11633	0	1	6	1	2	1	1	2	6	1	4	2	2
0.115728	0	2	6	1	1	1	2	2	6	1	4	2	3
0.173051	0	1	6	1	2	1	2	2	6	1	4	2	2
0.562752	0	1	4	1	2	1	2	2	6	1	4	2	2
1.38385	0	1	5	1	1	4	2	2	2	1	4	2	1
0.311555	0	2	5	1	4	1	2	2	2	1	4	2	2
2.15006	0	2	6	1	2	3	1	2	2	1	4	2	3
0.395481	0	2	5	1	1	1	1	2	1	1	4	2	2
0.869152	1	1	4	1	2	1	2	2	1	1	6	2	2	1	1	0	0	1	0	0	0	0	0	0	1	1	0	0	0	0	0	0	0	0	0	1	0
0.808061	1	1	2	2	3	2	2	2	1	1	6	1	2	1	1	1	1	1	1	1	1	1	1	1	0	1	1	1	1	1	1	1	1	1	1	1	1
0.160938	0	1	6	1	4	1	1	2	1	2	4	2	2
0.207485	0	1	6	1	3	1	2	2	6	1	4	2	2
2.12433	0	1	6	1	1	1	2	2	2	1	4	2	1
0.314632	0	2	4	2	2	1	2	2	1	2	6	2	2
0.310764	0	1	5	2	2	1	1	2	1	1	4	2	2
0.485256	1	2	6	2	4	1	2	2	3	1	4	2	2	1	0	0	0	0	0	0	0	0	0	0	0	0	0	0	0	0	0	0	0	0	0	0	1
0.772936	0	2	6	2	4	3	1	2	2	2	4	2	3
1.2263	0	1	4	1	3	1	2	2	2	2	4	2	2
0.52608	1	1	2	1	3	2	2	2	2	1	1	2	1	1	1	1	1	1	1	1	1	1	1	1	0	1	1	1	1	1	1	1	1	1	1	1	1
2.38928	0	1	5	1	1	3	2	2	2	1	4	2	2
0.893522	1	1	4	1	4	1	2	2	2	1	4	2	3	1	0	0	0	0	0	0	0	0	0	0	0	0	0	0	0	0	0	0	0	0	0	0	0
1.48744	1	2		2	2	1	2	2	2	1	4	2	3	1	1	0	0	1	0	0	0	0	0	0	0	1	0	0	0	0	0	0	0	0	0	0	0
1.47821	0	2	6	1	1	3	1	2	4	1	4	2	3
0.733439	0	1	4	1	2	1	2	2	1	1	4	2	2
0.735008	0	2	4	1	2	1	2	2	6	1	4	2	1
0.186203	0	1	6	1	2	1	1	2	6	1	4	2	2
0.482331	0	2	5	2	3	3	2	2	1	1	4	2	1
0.329226	0	1	6	1	2	1	1	2	1	1	4	2	3
0.327521	0	2	6	1	1	1	2	2	1	1	4	2	3
2.7974	0	2	6	1	1	1	1	2	6	1	4	1	1
2.84953	0	1	5	1	1	1	2	2	6	1	4	2	2
0.355158	0	2	6	1	1	3	1	2	2	1	4	2	3
0.532514	0	1	4	1	2	1	2	2	3	2	4	2	2
1.77232	0	1	4	1	1	1	2	2	1	1	4	2	2
1.90359	0	2	4	1	1	1	2	2	1	1	4	2	2
0.609616	0	1	6	2	3	3	1	2	4	1	4	2	4
0.869003	0	2	6	2	1	1	1	2	2	1	4	2	3
0.938283	0	1	6	2	1	1	2	2	2	1	4	2	3
0.894279	0	2	6	2	1	3	1	2	1	1	4	2	3
0.354166	0	1	6	1	1	3	1	2	2	2	4	2	4
0.466201	1	2	2	1	1	2	1	2	1	1	4	2	3	1	1	1	1	1	0	0	0	0	1	1	0	0	0	0	0	1	1	1	0	1	0	1	0
0.376986	0	1	6	1	1	1	2	2	1	1	4	2	2
2.47163	0	1	5	1	1	1	2	2	4	1	1	1	4
0.942525	0	2	5	1	1	4	1	2	1	1	4	2	2
2.74754	0	1	4	2	1	1	2	2	6	1	1	1	1
2.88491	0	1	4	2	1	2	1	1	5	1	6	1	1
1.4749	0	2	6	2	4	1	2	2	2	2	4	2	1
0.979639	0	2	6	3	3	3	2	2	2	2	4	2	2
0.511909	1	1	3	3	3	2	1	2	1	1	4	2	2	0	0	0	0	0	0	0	0	0	0	0	0	0	0	0	0	0	1	0	0	1	0	1	0
0.407709	1	2	5	3	2	1	2	2	6	1	4	2	1	0	1	0	0	1	0	0	0	0	0	0	0	0	0	0	0	0	0	0	0	0	0	0	0
0.719527	0	1	6	1	1	1	2	2	2	1	4	2	3
0.293329	0	1	4	1	2	2	1	2	1	1	4	1	3
0.874849	0	1	6	1	3	3	2	2	6	2	4	2	2
0.287231	0	1	6	1	1	1	1	2	2	2	4	2	3
0.285743	0	2	6	1	1	1	2	2	1	1	4	2	3
2.81073	0	2	5	1	1	3	2	2	1	1	4	2	2
0.842947	1	2	4	1	2	1	2	2	1	1	4		2	0	0	0	0	0	0	0	0	0	0	0	0	0	0	0	1	0	0	1	0	1	0	0	0
0.248495	0	2	5	1	1	1	1	2	1	1	4	2	3
0.804392	0	2	4	1	2	1	1	2	3	1	4	2	2
0.919947	0	1	5	1	2	1	1	2	2	1	4	2	2
1.30818	0	2	6	1	2	3	1	2	1	1	4	2	2
0.214703	0	1	6	1	2	1	1	2	2	1	4	2	2
0.199539	0	1	6	1	3	1	2	2	3	2	4	2	2
0.228288	0	2	5	1	2	1	2	2	1	2	4	2	3
0.885976	0	1	5	1	2	4	1	2	2	2	4	2	2
2.17197	1	1	4	1	3	1	2	2	2	1	4	2	1	0	0	0	0	0	0	0	0	0	0	0	0	0	0	0	0	0	1	1	0	1	0	0	0
2.27316	1	1	3	1	2	2	2	2	2	1	4	2	3	1	1	1	1	1	0	0	0	0	0	1	0	0	1	0	0	0	1	1	0	1	0	0	1
1.61268	0	2	6	1	1	1	2	2	2	1	4	2	2
0.577009	1	1	4	1	2	2	2	2	1	1	4	2	2
0.607128	1	2	3	1	1	1	2	2	1	2	4	2	1	1	1	1	1	1	1	1	1	1	1	1	0	1	1	1	1	1	1	1	1	1	1	1	1
0.699415	1	1	4	1	2	1	2	2	1	1	4	2	1	1	1	0	1	1	0	1	1	0	1	0	0	1	0	0	0	1	1	0	0	1	1	1	1
0.578104	0	1	4	1	1	2	1	2	1	1	4	2	3
0.588816	0	2	6	1	1	1	1	2	1	1	4	2	1
1.12059	1	1	2	1	2	2	2	1	5	1	6	2	1	0	0	0	0	0	0	0	0	1	0	1	0	0	0	0	0	0	0	0	0	1	0	0	0
0.952032	1	2	2	1	1	2	2	2	1	1	6	2	1
0.19031	0	1	6	1	2	1	2	2	3	1	4	2	2
1.58005	0	2	6	3	2	1	1	2	2	1	4	2	1
2.09574	1	1	3	3	4	2	2	2	4	1	1	1	1	1	1	1	1	1	1	1	1	1	1	1	0	1	1	1	1	1	1	1	1	1	1	1	1
1.70601	0	1	6	3	2	1	2	2	2	1	4	2	1
0.681462	1	2	4	3	3	1	2	2	1	1	4	2	4	0	0	0	0	0	0	1	0	0	0	0	0	0	0	0	1	0	0	0	0	0	0	0	0
0.550666	0	2	6	3	4	1	2	2	4	2	4	2	2
0.613314	0	2	6	2	3	1	2	2	3	1	4	2	1
0.876956	0	2	5	2	4	2	2	2	2	1	4	2	1
0.892114	0	1	6	2	1	1	1	2	4	1	4	2	1
1.95488	1	2	4	6	4	2	2	2	4	1	1	2	2	1	1	0	0	1	0	1	1	0	0	0	0	1	0	0	1	1	1	0	1	1	1	1	1
1.34979	0	2	6	6	1	3	1	2	2	1	4	2	2
1.52384	0	1	6	6	4	1	1	2	3	1	4	2	3
1.51009	0	1	6	6	3	1	2	2	4	1	4	2	3
0.597964	0	2	5	6	2	3	2	2	6	1	4	2	3
0.940311	0	2	5	6	4	4	2	2	2	2	4	2	2
0.976016	1	2	5	6	1	4	2	2	3		4	2	3	1	1	0	0	0	0	0	0	0	0	0	0	1	0	0	0	0	0	0	0	1	0	0	0
2.83778	0	2	6	6	1	3	2	2	2	2	4	2	3
0.591934	1	2	5	6	4	1	2	2	3	1	4	2	2	1	1	0	0	1	0	0	0	0	0	0	0	1	1	0	1	1	1	1	0	1	0	0	0
1.44663	0	1	4	6	2	1	2	2	1	1	1	2	2
1.73661	0	1	5	6	1	1	1	2	3	1	4	2	2
2.00887	0	2	4	6	2	2	2	2	3	1	4	2	4
0.701198	0	2	5	6	3	1	2	2	3	1	4	2	1
1.00246	1	2	5	6	3	3	2	2	2	1	4	2	1	1	1	1	1	1	1	1	0	0	0	1	0	1	0	0	1	1	1	0	0	1	0	1	0
0.702128	0	2	4	6	2	1	2	2	1	1	4	2	2
1.16604	1	1	6	6	4	1	2	2	4	2	4	2	4	1	0	0	0	0	0	0	0	0	0	0	1	0	0	0	0	0	0	0	0	0	0	0	0
1.24517	0	2	6	6	3	2	2	2	3	1	4	2	3
0.517007	0	2	6	6	3	3	1	2	3	1	4	2	3
0.558225	1	1	6	6	3	1	2	2	3	1	4	2	2	0	0	0	0	0	0	0	0	0	0	0	0	0	0	0	1	0	0	0	0	1	0	0	0
0.395965	0	2	5	3	2	1	2	2	1	2	4	2	2
0.419721	0	1	5	3	2	1	2	2	1	1	4	2	1
0.987316	1	2	6	3	3	3	2	2	4	1	4	2	2	0	1	1	0	1	0	0	0	0	0	0	0	0	0	0	1	0	0	0	0	1	0	0	1
1.51919	0	2	6	3	3	3	1	2	2	1	4	2	3
1.2076	0	1	6	4	2	1	2	2	3	1	4	2	3
1.11844	0	2	6	4	1	1	2	2	1	1	6	2	3
0.936512	0	2	6	2	4	3	1	2	3	1	4	2	4
0.810329	0	1	6	2	3	1	2	2	2	1	4	2	3
1.62989	1	2	3	2	3	2	2	2	1	1	6	2	2	1	1	1	1	1	1	1	1	1	1	1	0	0	0	0	0	0	1	1	0	0	1	1	0
0.73252	0	1	5	3	2	3	1	2	1	1	4	2	1
0.261515	0	2	6	3	3	3	1	2	3	1	4	2	2
1.04705	0	2	6	3	2	3	2	2	4	2	4	2	2
0.936512	0	2	6	2	1	3	2	2	1	2	4	2	3
0.313453	0	2	5	1	2	1	2	2	1	1	4	2	2
0.805076	0	1	5	1	2	4	1	2	1	1	4	2	2
0.660193	0	1	4	1	1	1	2	2	2	2	3	2	1
1.17157	1	2	2	1	4	1	2	2	4	2	1	2	2	1	1	1	1	1	1	1	1	1	1	1	1	1	1	1	1	1	1	1	1	1	1	1	1
0.960261	0	2	4	1	2	1	2	2	1	1	4	2	2
1.00255	0	1	6	1	2	1	2	2	2	1	4	2	4
1.6715	1	1	1	3	1	2	2	2	6	1	5	1	4	1	1	1	1	1	1	1	1	0	0	1	0	0	1	1	0	0	1	1	0	1	0	1	1
0.38886	0	1	6	1	1	1	2	2	3	2	4	2	2
0.799454	0	2	6	1	1	3	2	2	1	2	4	2	4
1.51976	0	1	4	3	3	2	2	2	3	1	4	2	1
0.411441	0	2	4	1	2	4	1	2	6	1	6	1	1
0.95051	0	2	6	1	1	3	1	2	1	1	4	2	1
0.708008	0	1	5	1	2	2	2	2	1	1	4	1	1
0.727697	0	1	6	1	1	3	1	2	1	1	4	2	4
0.72952	0	1	6	2	3	1	2	2	4	2	4	2	2
0.185288	0	1	5	1	3	1	1	2	1	1	4	2	1
1.6149	0	1	2	3	2	2	2	2	2	1	6	2	3
0.54147	0	1	5	3	3	1	2	2	2	1	4	2	2
0.640096	0	1	3	3	2	1	2	2	1	2	4	2	3
1.45859	0	1	6	1	1	1	1	2	1	2	4	2	3
0.354669	0	1	6	1	2	1	2	2	1	1	4	2	3
0.381136	0	1	6	1	1	1	2	2	2	1	4	2	2
0.218557	0	2	5	1	1	1	2	2	1	1	4	2	1
0.577944	0	2	4	1	3	2	2	2	2	1	4	2	2
1.01848	0	2	6	1	1	3	1	2	1	1	4	2	2
0.819743	0	1	6	1	3	1	1	2	3	1	4	2	3
0.481294	0	1	2	1	2	2	2	2	1	1	6	2	3
0.677783	0	1	6	1	1	1	1	2	1	1	4	2	2
0.684179	0	2	6	1	1	1	1	2	1	1	4	2	2
1.10586	0	1	6	1	2	3	1	2	1	2	4	2	1
0.457393	0	2	2	1	1	2	2	2	1	1	6	2	3
0.486677	0	2	4	2	3	1	2	2	1	2	6	2	4
0.28434	0	2	4	1	3	1	2	2	1	2	4	2	1
0.976016	0	2	4		2	2	1	2	1		4	2	2
0.634006	0	1	5	1	2	1	2	2	3	1	4	2	3
0.418104	0	1	6	1	1	2	1	2	2	1	4	2	3
0.545931	0	2	5	1	3	1	2	2	1	2	4	2	2
0.495001	1	1	4	1	3	1	2	2	1	2	4	2	1
0.453397	0	2	6	1	1	3	1	2	2	2	4	2	3
0.28352	0	2	6	1	1	1	1	2	1	2	4	2	4
0.796159	0	1	3	1	1	2	2	2	1	1	6	2	2
0.905633	0	2	4	2	3	1	2	2	6	1	4	2	2
1.01658	0	2	6	1	1	3	1	2	2	1	4	2	4
1.90102	0	2	6	1	1	3	1	2	2	1	4	2	4
0.567125	0	1	5	1	1	1	1	2	3	1	4	2	3
0.768075	0	1	5	1	1	1	1	2	1	1	4	2	2
0.739373	0	2	5	1	1	1	2	2	1	1	4	2	2
0.461903	0	1	4	1	1	2	1	2	1	1	4	1	3
0.708403	0	2	4	1	2	4	2	2	1	1	4	2	3
1.58102	1	1	1	3	2	2	1	1	5	1	5	2	2	1	1	1	1	1	1	1	1	1	1	1	1	1	1	1	1	1	1	1	1	1	1	1	1
0.466828	0	1	6	2	1	1	2	2	1	2	4	2	4
0.702066	1	1	5	2	3	1	2	2	1	1	4	2	2	1	1	1	1	1	1	1	1	1	1	0	0	1	0	1	1	1	1	1	1	1	1	1	1
1.43761	0	1	4	1	2	4	2	2	4	1	1	2	4
0.50606	1	2	1	1	2	2	2	1	5	2	5	2	4	1	1	1	0	1	0	1	0	0	0	0	0	1	0	0	0	0	1	0	0	0	0	0	1
0.407439	0	2	4	1	2	1	2	2	3	1	1	2	2
0.723863	1	2	2	2	3	2	2	2	1	1	6	2	3	1	0	0	1	0	1	0	0	0	0	0	0	1	1	0	1	0	1	0	0	1	1	1	1
0.631887	0	1	5	2	3	1	2	2	4	1	4	2	1
0.415511	1	2	6	2	4	1	2	2	4	2	4	2	1	1	0	1	0	1	0	1	0	0	0	0	0	1	0	0	1	1	1	1	1	1	0	1	1
0.664587	0	1	6	3	1	3	2	2	3	2	4	2	2
2.10635	0	2	2	1	1	2	2	2	3	1	4	2	2
2.15366	0	1	4	1	1	1	2	2	1	1	4	2	1
0.688303	0	2	4	1	1	1	2	2	2	1	4	2	2
0.816351	0	1	5	1	1	1	1	2	1	1	6	2	4
0.453156	0	2	6	1	1	3	1	2	6	1	4	2	3
0.473568	0	1	4	1	2	1	1	2	1	1	4	2	2
0.346928	0	2	5	1	1	1	2	2	1	1	4	2	4
1.30219	0	2	5	3	3	3	2	2	3	1	4	2	1
0.627982	0	1	5	2	1	1	2	2	2	2	4	2	3
0.691361	0	1	6	1	2	1	2	2	2	1	4	2	2
0.750923	0	2	6	1	2	1	2	2	1	1	4	2	3
0.777466	0	2	6	1	1	3		2	2	1	4	2	2
0.802597	0	1	6	1	2	1	2	2	2	1	4	1	2
0.367838	0	1	5	1	1	1	2	2	1	1	4	2	2
0.528052	0	1	5	1	3	1	2	2	1	1	4	2	1
2.11457	1	2	4	3	4	1	2	2	6	1	1	2	1	1	0	0	0	0	0	1	0	0	0	0	0	1	0	0	1	1	0	0	0	0	0	0	0
1.43975	1	2	1	3	3	2	2	2	2	1	1	2	1	1	1	0	0	1	0	0	0	1	0	0	0	1	0	0	0	0	1	0	0	1	0	0	1
1.99417	1	1	4	4	2	1	2	2	4	2	4	2	1	1	1	0	0	1	0	1	0	1	0	0	0	0	0	0	0	0	0	0	0	0	0	1	0
1.75157	1	2	4	4	3	1	2	2	4	2	4	2	2	1	0	0	0	0	0	1	0	1	0	0	0	1	0	0	0	1	0	0	0	1	1	0	0
1.15072	0	1	4	5	2	1	2	2	1	1	6	2	1
1.4445	0	2	6	5	1	3	1	2	2	2	4	2	2
0.667711	0	1	6	5	1	1	2	2	2	1	4	2	4
0.683743	0	2	6	5	2	1	2	2	2	1	4	2	1
1.82572	0	2	4	5	2	1	2	2	1	1	4	2	2
1.47578	1	2	2	3	3	1	2	2	2	1	1	2	2	1	1	0	0	1	0	1	0	1	0	0	0	0	0	0	0	0	0	0	0	0	0	0	1
1.61446	0	1	5	3	2	1	1	2	2	1	4	2	3
0.881784	1	2	2	3	3	2	2	1	5	1	5	2	1	1	1	0	0	1	0	1	0	0	1	0	0	0	0	0	1	0	1	1	1	0	0	1	1
0.901664	1	1	4	3	3	1	2	2	4	1	4	2	1	1	0	0	0	0	0	0	0	0	0	0	0	1	0	0	1	0	0	0	0	0	0	0	0
0.851586	1	2	4	3	3	1	2	2	2	1	4	2	1	1	1	0	0	0	0	1	0	0	0	0	0	0	0	0	1	1	0	0	0	0	0	0	1
0.881784	0	2	2	3	2	2	1	2	1	1	4	2	3
1.09944	1	1	1	3	2	2	2	1	5	1	5	1	1	1	1	1	0	1	0	1	0	0	1	1	0	1	1	0	1	0	1	1	1	0	0	0	1
3.04823	0	1	4	3	2	1	2	2	1	1	4	2	2
1.82978	0	2	6	6	3	3	1	2	4	1	4	2	3
2.11704	0	2	6	6	3	3	2	2	4	2	4	2	3
1.00905	1	1	6	6	4	1	2	2	4	1	4	2	3	1	0	0	0	0	0	0	0	0	0	0	0	0	0	0	0	1	1	1	0	1	0	1	1
1.00905	0	1	6	6	2	1	2	2	3	1	4	2	3
0.960295	0	2	6	6	3	1	2	2	3	1	4	2	2
1.87608	0	2	6	6	3	4	2	2	2	1	4	1	4
2.05288	1	2	6	6	4	4	2	2	2	2	4	2	2	1	0	0	0	0	0	1	0	1	0	0	0	0	0	0	1	0	1	1	0	0	1	0	1
1.90683	0	1	6	6	2	3	2	2	1	2	4	2	2
3.46317	1	1	4	6	4	4	2	2	1	2	4	2	2	1	1	0	0	1	0	0	0	0	0	0	0	1	1	0	1	0	0	0	0	0	0	1	0
3.92722	1	1	1	6	2	2	2	2	6	1	5	2	1	1	1	0	0	0	0	1	0	0	0	1	0	0	0	0	0	0	1	0	0	1	0	0	1
2.0258	0	2	6	6	3	3	2	2	2	2	4	2	3
0.822602	1	1	6	6	4	1	2	2	4	2	4	2	1	1	0	0	0	0	0	1	0	0	0	0	0	1	1	0	0	0	0	0	0	0	1	0	0
2.23993	0	1	4	6	3	2	1	2	1	2	4	2	2
2.16432	0	2	6	6	2	4	2	2	2	2	4	2	3
2.96827	1	2	4	6	4	2	2	2	4	1	6	2	1	1	1	1	0	0	1	1	0	1	0	0	0	1	1	0	1	1	1	0	1	1	1	1	1
3.76574	1	1	6	6	4	3	2	2	4	2	4	2	2	1	0	0	0	0	0	1	0	0	0	0	0	1	0	0	1	1	0	0	0	0	0	0	0
2.25215	0	1	5	6	2	1	2	2	4	1	4	2	2
0.90556	0	1	6	6	4	1	2	2	3	1	4	1	4
1.9814	0	1	6	6	4	3	2	2	4	1	4	2	2
3.60693	0	1	4	6	2	1	2	2	2	1	4	1	1
3.16814	0	2	4	6	2	1	2	2	2	2	4	2	3
0.278409	0	1	6	2	1	1	2	2	2	2	4	2	3
0.313446	0	2	6	2	1	1	2	2	2	2	4	2	3
0.344971	0	1	5	2	2	1	2	2	3	2	4	2	2
0.228035	1	2	6	2	1	3	2	2	2	1	4	2	3	0	0	0	0	0	0	0	0	0	0	1	0	0	0	0	0	0	0	0	0	0	0	0	0
0.518988	0	2	6	2	2	3	1	2	2	1	4	2	4
0.178963	1	1	6	4	4	1	2	2	4	1	4	2	3	1	0	0	0	0	0	0	0	0	0	0	1	1	0	0	0	0	0	0	0	1	0	1	1
1.30641	1	2	4	3	4	1	2	2	2	1	1	2	1	1	0	0	0	0	0	0	0	0	0	0	0	0	0	0	0	0	0	0	0	0	0	0	0
0.319491	0	1	6	1	1	1	2	2	4	1	4	2	2
0.171554	0	2	5	1	2	1	1	2	2	1	4	2	2
0.589573	0	2	6	1	1	3	1	2	2	1	4	1	4
0.478837	1	1	4	1	3	1	2	2	1	1	4	2	2	1	1	1	0	0	0	0	0	0	1	1	0	1	1	0	0	0	1	0	0	0	0	1	0
0.70183	0	2	3	1	1	1	2	2	2	1	4	2	2
0.870204	0	1	6	1	1	1	1	2	3	1	4	2	3
0.827197	1	1	4	1	1	1	2	1	5	2	6	2	4	0	1	0	0	0	0	0	0	0	0	0	0	0	0	0	0	0	0	0	0	0	0	0	0
0.983738	1	1	1	3	2	2	2	1	5	1	5	2	3	1	1	1	1	1	1	1	1	0	0	1	1	0	1	0	0	0	0	0	0	0	0	1	1
0.275143	1	1	5	3	3	1	2	2	2	1	4	2	1	1	1	1	0	1	0	0	0	0	1	0	0	1	0	0	1	1	0	0	0	0	0	1	1
2.26942	0	1	4	3	2	1	2	2	2	2	1	2	1
0.409041	0	1	6	1	1	1	1	2	2	1	4	2	3
0.805258	1	1	4	2	2	1	2	2	3	2	6	2	1	1	0	0	0	0	0	0	0	1	0	0	0	0	0	0	0	1	0	0	0	0	0	0	0
0.168636	1	2	4	1	3	3	2	2	6	2	1	2	1	1	0	0	0	0	0	0	0	0	0	0	0	1	0	0	1	0	0	0	0	0	1	1	1
0.445257	0	1	6	1	2	1	1	2	1	2	4	2	3
0.58362	0	2	6	1	3	2	1	2	6	1	4	2	3
0.200861	1	1	4	1	1	2	2	2	1	1	6	2	2
0.691868	0	2	6	1	1	1	1	2	1	1	4	2	1
1.08367	0	2	2	1	1	2	2	2	2	1	6	2	3
0.58362	0	2	6	1	1	3	1	2	2	1	4	2	3
0.135399	0	1	5	1	2	1	2	2	3	1	1	2	4
0.862835	0	1	5	1	2	1	2	2	3	1	4	2	2
0.744595	0	2	6	4	3	3	1	2	2	1	4	2	2
0.289429	1	1	5	4	4	1	2	2	4	1	4	2	2	1	1	1	1	1	1	1	1	1	1	1	1	1	1	1	1	1	1	1	1	1	1	1	1
0.369776	0	2	6	4	3	2	2	2	2	1	4	2	1
0.591092	0	1	6	3	3	1	2	2	3	2	4	2	4
0.615922	0	2	6	3	4	1	2	2	3	1	4	2	4
0.615922	1	2	6	3	3	1	2	2	2	1	4	2	3	1	1	1	1	1	1	1	1	1	1	1	1	1	1	1	1	1	1	1	1	1	1	1	1
0.636015	1	1	6	3	3	1	2	2	2	2	4	2	2	1	1	1	1	1	1	1	1	1	1	1	1	1	1	1	1	1	1	1	1	1	1	1	1
0.522126	0	2	6	1	2	2	1	2	2	2	4	2	2
0.96424	0	2	6	1	1	3	1	2	1	2	4	2	1
1.08732	0	1	5	1	1	2	1	2	1	1	4	2	2
0.412984	0	1	1	1	2	2	1	2	1	1	6	2	3
0.732956	0	2	5	1	1	3	1	2	1	1	4	2	2
0.394331	0	2	5	1	2	3	2	2	2	1	4	2	2
0.434407	0	1	6	1	1	1	1	2	2	1	4	2	4
0.47855	0	2	6	1	1	1	1	2	1	1	4	2	4
0.206222	0	2	5	1	2	1	2	2	1	2	4	2	1
0.533563	1	1	3	1	2	1	2	2	1	1	4	2	1	0	0	0	0	0	0	0	0	0	0	0	0	0	0	1	0	0	0	0	0	0	0	0	0
0.491992	0	2	4	1	2	1	2	2	1	1	4	2	1
0.554323	1	1	5	1	1	1	2	2	1	2	4	2	2
0.180421	0	1	4	1	1	1	1	2	1	1	4	2	1
0.167861	0	2	4	1	2	1	2	2	1	1	4	2	1
0.612144	0	1	6	1	1	3	1	2	1	1	4	2	1
0.378599	1	2	5	3	3	3	2	2	3	1	1	2	2	0	0	0	0	0	0	0	0	0	0	1	0	0	0	0	0	0	1	0	0	1	0	0	0
0.22444	1	2	5	3	2	3	2	2	3	1	4	2	1	0	0	0	1	1	0	0	0	0	0	0	0	0	0	0	0	0	0	0	0	1	0	0	0
0.295498	0	1	6	1	2	1	2	2	1	2	4	2	2
0.895026	0	2	6	1	1	3	1	2	2	2	4	2	4
0.17793	0	1	4	1	2	1	2	2	1	2	4	2	2
0.67293	0	1	6	1	3	1	1	2	2	1	4	2	3
0.74131	0	2	6	1	3	1	1	2	2	1	4	2	3
0.554052	0	1	4	1	2	1	2	2	3	1	1	2	2
0.685064	1	2	1	1	1	2	2	1	5	1	5	2	3	1	1	1	1	1	1	1	0	0	0	1	0	0	1	0	0	0	1	1	0	0	0	0	1
0.349957	0	1	6	1	1	1	2	2	1	1	4	1	4
0.771037	0	2	6	1	2	1	2	2	1	1	4	2	3
0.988194	0	1	6	1	2	1	1	2	3	2	4	2	4
0.23748	1	2	4	1	4	1	1	2	3	1	4	2	1	0	0	0	0	1	0	0	0	0	0	0	0	0	0	0	0	0	0	0	0	0	0	0	0
1.37659	0	2	4	2	3	1	2	2	6	1	4	2	1
1.37811	0	2	4	2	3	1	2	2	6	2	6	2	4
0.990359	0	1	3	1	2	2	2	2	1	1	4	2	2
0.615856	0	2	6	1	1	3	1	2	1	1	4	2	3
0.464344	0	1	4	1	2	1	1	2	1	1	4	2	3
2.06184	1	1	2	1	3	2	2	2	1	1	4	2	2	1	1	1	1	1	0	0	0	0	0	0	0	0	0	0	0	0	1	1	0	1	0	0	1
0.200394	1	2	4	1	2	1	2	2	1	2	4	2	1	1	1	1	1	1	1	1	0	0	0	0	0	0	1	0	1	0	1	1	0	0	0	0	1
0.240107	0	1	4	1	1	1	1	2	1	1	4	2	1
0.286892	1	1	2	1	1	1	2	2	1	1	3	2	2	1	1	1	1	1	1	1	1	1	1	1	0	1	1	1	1	1	1	1	1	1	1	1	1
0.198095	0	2	4	1	3	1	1	2	1	2	4	2	1
4.90539	0	2	4	1	2	1	2	2	1	2	4	2	1
0.55204	0	1	6	1	2	3	2	2	3	1	4	2	1
0.617428	1	2	4	1	4	1	2	2	3	1	1	2	2	1	1	0	0	0	0	1	0	1	0	0	0	0	0	0	1	1	0	1	0	0	1	1	0
1.23208	1	1	2	1	2	2	2	2	2	1	1	2	1	1	1	1	1	1	0	0	0	0	1	0	1	1	0	0	0	0	1	1	0	0	0	1	1
0.438758	0	2	6	1	1	1	2	2	1	2	4	2	1
0.964135	0	2	6	1	2	3	2	2	2	1	4	2	3
0.266941	0	1	4	1	2	1	2	2	3	1	4	2	2
0.383027	0	1	6	2	3	1	1	2	3	1	4	2	4
1.08105	0	1	6	2	3	1	1	2	3	1	4	2	2
1.12647	0	2	6	2	3	1	2	2	2	2	4	2	2
1.77741	0	2	6	2	3	3	1	2	1	2	4	2	3
0.302755	0	2	6	1	1	3	1	2	1	1	4	2	1
0.423138	0	1	6	1	2	1	1	2	1	1	4	2	2
0.545022	1	2	4	1	2	1	2	2	1	1	4	2	1	1	1	0	0	0	0	0	0	0	0	0	0	0	0	0	0	1	1	0	0	1	0	1	0
0.282986	0	1	6	1	1	1	1	2	2	2	4	2	4
2.24734	0	1	6	1	2	3	2	2	3	1	4	2	3
2.39681	1	2	2	1	2	2	2	2	2	1	6	2	2	1	1	1	1	1	1	1	1	1	1	1	0	1	1	1	0	1	1	1	1	1	1	1	1
0.829399	1	1	4	1	2	1	2	2	2	1	1	2	1	1	0	0	1	1	0	0	0	0	0	1	0	0	0	0	1	1	1	1	0	1	0	0	0
0.331086	0	1	2	1	2	2	2	2	1	1	6	2	1
0.363148	1	2	4	2	2	1	2	2	1	2	6	2	2	0	0	0	0	0	0	0	0	0	0	0	0	0	0	0	0	0	1	0	0	1	0	0	0
0.327487	0	1	5	1	1	2	1	2	6	1	4	2	3
0.468695	0	1	4	1	1	1	1	2	1	1	4	2	2
0.404586	0	1	4	1	3	1	2	2	1	1	4	2	3
1.27561	0	2	1	1	2	2	1	2	6	1	6	2	3
0.357615	1	2	4	1	2	1	2	2	6	1	1	2	1	1	0	0	0	1	0	0	0	0	0	0	0	0	0	0	0	1	0	0	0	1	0	0	0
0.703977	0	2	4	2	2	1	2	2	1	1	4	2	1
0.223564	0	2	4	2	3	1	2	2	1	1	6	1	1
1.31398	1	2	3	1	2	1	2	2	2	1	1	2	1	1	0	0	0	0	0	1	0	0	0	0	0	0	0	0	0	1	0	0	0	1	0	1	0
0.215673	0	1	6	1	2	1	1	2	2	1	4	2	3
0.277542	0	2	4	1	2	1	2	2	6	1	4	2	2
0.716792	0	2	5	1	3	3	1	2	1	1	4	2	2
0.366084	0	2	5	1	1	2	1	2	1	1	4	2	1
0.477773	0	1	4	1	2	1	2	2	6	1	4	2	1
0.186956	0	2	4	1	2	1	2	2	6	1	4	2	3
1.22811	1	2	4	3	4	4	2	2	1	1	4	2	2	1	1	1	1	1	1	1	1	1	1	1	0	1	0	1	1	1	1	0	1	1	0	1	1
0.349832	0	1	4	1	2	1	1	2	1	1	4	2	1
0.513975	0	2	6	3	2	3	1	2	2	2	4	2	3
0.351529	0	2	6	1	1	1	1	2	1	1	4	2	2
0.445537	0	1	6	1	1	1	2	2	2	1	4	2	4
0.490811	0	2	6	1	1	1	1	2	1	1	4	2	4
0.210079	1	2	4	1	2	1	2	2	2	1	1	2	2	0	0	0	0	1	0	0	0	0	0	0	0	0	0	0	0	0	0	1	0	0	0	1	0
0.249417	1	1	4	1	3	1	2	2	2	1	1	2	2	1	1	1	1	1	1	0	0	0	1	1	0	1	0	0	0	0	1	1	0	1	0	0	1
0.708798	0	2	6	1	1	3	1	2	2	1	4	2	3
0.701253	1	2	4	1	3	1	2	2	2	1	1	2	1
2.58751	1	1	4	2	2	1	1	2	2	1	4	2	2	0	1	0	0	0	0	0	0	0	0	1	0	0	1	0	0	0	1	0	0	1	0	1	1
0.246603	0	2	4	1	2	1	2	2	1	1	3	2	4
1.81425	0	1	2	1	1	2	1	2	1	1	6	2	3
0.286018	0	2	4	1	1	3	2	2	3	2	4	2	4
4.0882	1	1	3	3	2	1	2	2	6	1	1	2	1	1	0	0	0	0	0	0	0	0	0	1	0	0	0	0	0	0	0	1	0	0	0	0	0
1.74635	1	2	2	3	4	1	2	2	3	2	1	2	1	1	1	1	1	1	1	1	1	1	1	0	0	1	0	0	1	1	0	0	0	0	1	1	1
1.92956	1	1	2	3	2	2	2	2	1	1	4	2	3	1	1	1	1	1	1	1	1	1	1	1	0	1	1	1	1	1	1	1	1	1	1	1	1
2.04488	1	2	2	3	2	2	2	2	1	2	4	2	3	1	1	1	1	0	1	1	1	1	1	1	0	1	1	1	1	1	1	1	1	1	1	1	1
1.71902	0	2	6	3	4	1	2	2	2	1	4	2	3
1.64972	1	1	6	3	2	1	2	2	4	1	4	2	1	1	0	0	0	1	0	1	0	0	0	0	0	0	0	0	0	0	1	1	0	1	0	1	1
0.556036	0	1	6	3	3	1	1	2	3	1	4	2	2
0.579394	0	2	6	3		1	2	2	3	1	4	2	1
0.517114	0	1	6	3		1	1	2	3	1	4	2	1
0.718991	1	2	4	4	3	1	2	2	1	1	4	2	3	0	0	0	0	1	0	0	0	0	0	0	0	1	0	0	0	0	0	0	0	0	0	1	0
1.84991	0	2	6	3	1	3	2	2	1	1	4	2	4
0.543504	0	2	6	3	1	3	1	2	2	1	4	2	4
0.408699	0	1	4	1	3	1	1	2	1	1	4	2	3
0.421866	1	2	4	2	4	3	2	2	1	1	4	2	3	0	0	0	0	0	0	0	0	1	0	1	0	1	0	0	0	1	0	0	0	0	0	0	0
0.524057	0	1	4	1	3	2	2	2	3	1	2	1	1
0.0941074	1	2	1	1	4	2	2	2	1	1	4	2	4	1	1	1	1	1	1	1	1	1	1	1	0	1	1	1	1	1	1	1	1	0	0	1	1
0.12294	0	2	4	1	2	1	2	2	1	2	4	2	1
0.231523	0	1	6	1	1	3	1	2	3	1	4	2	2
0.960808	0	1	5	1	1	2	1	2	1	1	4	2	3
0.190152	1	2	5	3	4	2	2	2	4	1	4	2	3	1	1	0	0	1	0	1	0	0	0	1	1	0	1	0	1	0	1	1	1	1	0	1	1
0.162052	0	1	4	1	2	2	2	2	1	2	4	2	1
2.597	0	2	6	1	1	1	2	2	2	2	4	2	4
2.83238	0	1	6	1	1	1	2	2	2	1	4	2	4
0.931935	0	2	6	1	1	3	1	2	2	2	4	2	1
0.47962	0	2	5	1	3	2	1	2	1	1	4	2	2
0.348767	0	2	4	1	1	1	2	2	1	2	6	2	2
1.08237	0	2	6	1	1	3	1	2	1	1	4	2	1
0.479084	0	1	4	1	1	1	2	2	2	1	4	2	2
1.00831	1	1	4	2	3	4	2	2	1	1	4	2	3	1	0	0	0	1	0	0	0	0	1	0	0	0	1	0	0	0	1	0	0	0	0	1	1
0.931935	0	2	6	1	2	3	1	2	1	1	4	2	3
2.13557	0	1	4	1	1	1	1	2	1	2	4	2	3
0.711956	0	2	4	1	2	4	2	2	1	1	6	2	1
1.13969	0	2	6	1	1	3	1	2	2	1	4	2	4
1.86549	0	1	5	1	1	1	1	2	4	1	3	2	1
0.612592	0	2	6	1	1	1	1	2	1	2	4	2	3
0.388868	0	1	6	1	1	2	1	2	2	1	4	2	2
0.432509	0	1	6	1	2	1	1	2	2	2	4	2	3
1.0349	0	2	5	5	4	1	2	2	3	1	4	2	2
1.01416	0	1	5	5	2	1	2	2	1	1	4	2	1
0.439302	1	1	4	5	3	1	2	2	2	1	1	2	2	0	0	0	0	0	0	0	0	1	0	1	0	0	0	0	1	0	0	1	0	0	0	0	1
0.463108	1	2	4	5	3	3	2	2	1	1	4	2	3	1	1	0	0	1	0	0	0	0	0	0	0	0	0	0	0	0	1	0	0	0	0	0	0
0.904736	0	2	6	5	3	3	1	2	3	2	4	2	3
0.578968	0	1	5	5	3	1	2	2	2	1	4	2	2
0.590807	0	2	5	5	2	1	1	2	2	1	4	2	3
0.665448	0	2	6	5	3	3	2	2	3	1	4	2	1
2.2435	1	1	4	5	3	1	2	2	1	1	4	2	3	0	0	0	0	0	0	0	1	1	0	0	0	0	1	0	0	1	0	0	0	0	0	1	0
1.56771	0	2	4	5	2	3	2	2	1	2	4	2	2
2.09581	0	2	1	5	1	2	1	2	1	1	4	2	2
1.13278	1	2	4	5	3	1	2	2	3	2	1	2	2	1	1	1	0	0	0	1	1	0	1	0	0	1	0	0	0	0	0	0	0	1	1	1	0
1.02453	1	1	4	3	1	2	2	1	5	1	6	2	1	0	0	0	0	0	0	0	0	0	0	0	0	0	1	0	0	0	1	0	0	0	0	0	0
0.379537	0	2	6	3	1	1		1	5	2	6	2	3
0.395505	0	1	6	3	1	1		2	3	1	4	2	3
0.698934	0	2	4	3	2	1	1	2	1	2	3	2	2
0.379537	0	2	6	3	1	1	1	2	2	1	4	2	3
0.492535	0	1	2	2	3	2	2	2	1	1	4	2	2
2.54817	0	1	3	2	1	2	2	2	2	1	1	2	2
0.733767	0	1	4	2	2	1	2	2	1	1	4	2	2
0.455589	0	1	6	2	2	1	2	2	3	1	4	2	2
0.57747	1	1	5	2	3	1	2	2	4	1	4	2	3	1	0	0	0	1	0	0	0	0	0	0	0	1	0	0	1	0	0	0	0	1	0	0	0
0.248553	0	2	6	1	1	1	2	2	1	2	4	2	3
0.256749	0	1	6	1	2	1	2	2	2	1	4	2	3
1.18035	0	2	5	1	1	1	1	2	1	1	4	2	3
0.879813	0	2	4	1	1	1	2	2	1	2	4	2	3
0.238828	0	1	5	1	2	1	1	2	1	1	4	2	2
0.316621	1	1	3	1	2	1	1	2	1	1	4	2	2	1	1	1	1	0	0	0	0	1	0	0	0	0	1	0	1	0	1	1	0	1	0	0	1
1.90415	1	1	4	1	2	1	2	2	1	2	3	2	4	0	0	0	0	0	0	0	0	0	0	0	0	0	0	0	0	0	1	0	0	0	0	0	0
0.776735	1	2	4	1	1	1	2	2	1	1	4	2	2	1	1	1	0	1	0	0	0	0	0	0	0	0	0	0	0	0	0	0	0	0	0	0	0
0.21502	0	2	5	1	2	1	2	2	1	2	4	2	2
0.608749	1	2	4	2	4	1	2	2	4	1	1	2	4	1	0	0	0	0	0	1	1	0	0	0	0	1	0	0	0	1	0	0	0	0	1	1	0
0.479699	0	2	4	2	1	1	2	2	1	2	4	2	1
1.2874	1	1	4	3	4	1	2	2	4	1	4	2	1	1	1	1	1	1	1	1	1	1	1	1	1	1	1	1	1	1	1	1	1	1	1	1	1
1.11937	0	1	6	3	1	3	1	2	4	1	4	2	3
1.44028	0	1	4	3	1	1	2	2	6	2	4	2	2
1.35765	0	2	2	3	1	2	2	2	6	1	4	2	3
0.20339	0	2	6	1	1	3	1	2	2	1	4	2	3
0.19539	0	1	6	1	1	1	1	2	2	1	4	1	4
0.17952	1	2	5	1	1	1	2	2	1	1	4	1	4	0	0	0	0	0	0	0	0	0	0	1	0	0	0	0	0	0	0	0	0	1	0	0	0
0.895964	0	1	6	3	1	1	2	2	3	1	4	2	3
0.751759	0	2	6	3	2	4	2	2	3	1	4	2	3
0.751759	0	2	6	3	3	3	2	2	3	1	4	2	3
2.11694	0	1	6	3	1	1	2	2	4	1	4	2	3
0.765903	0	1	5	1	3	1	2	2	3	1	4	1	2
1.21093	0	2	6	1	1	3	1	2	1	1	4	2	3
0.519927	0	2	2	1	1	2	2	2	3	1	4	2	4
1.08741	0	2	6	2	1	3	2	2	2	1	4	2	2
0.295731	0	1	6	1	3	1	2	2	2	1	4	1	3
0.286096	0	2	6	1	3	1	2	2	1	2	4	2	2
1.2994	0	2	6	1	1	3	2	2	3	1	4	2	3
0.925447	0	1	6	1	1	1	1	2	2	1	4	2	1
0.96334	0	2	6	1	1	1	1	2	1	1	4	2	1
2.99646	0	1	4	3	1	2	1	2	1	1	4	1	2
1.92736	0	2	4	3	2	1	1	2	1	1	6	2	1
1.85637	0	1	6	3	1	1	2	2	4	2	4	2	4
2.01634	1	1	1	3	2	2	2	2	1	1	5	2	3	1	1	1	1	1	1	1	1	1	1	1	0	1	1	1	1	1	1	1	1	1	1	1	1
1.19123	1	2	5	3	2	1	2	2	2	1	4	1	4	0	0	1	0	0	0	0	0	0	0	1	0	1	0	0	1	0	1	1	0	1	0	0	0
0.949874	0	1	5	3	1	3	1	2	2	1	4	1	2
0.648421	0	2	6	3	1	3	2	2	2	1	4	2	1
0.483074	0	2	4	1	1	3	1	2	6	1	4	2	2
0.858126	0	1	4	2	2	4	2	2	1	1	6	1	3
1.08956	1	2	6	3	3	2	2	2	2	1	4	2	1	1	0	0	0	1	0	0	0	0	0	1	0	0	0	0	0	0	1	0	0	1	0	0	0
1.62098	1	2	4	3	3	1	2	2	1	1	4	2	2	1	0	0	0	0	0	0	0	0	0	1	0	1	0	0	0	1	0	0	0	0	0	0	0
0.651084	0	1	6	1	1	1	1	2	1	1	4	2	3
0.238001	1	1	5	1	3	1	1	2	6	2	4	2	1	0	0	0	0	1	0	0	0	0	0	0	0	0	1	0	1	0	1	1	1	1	0	0	0
0.830467	0	2	6	5	2	1	2	2	2	1	4	2	2
0.689077	1	2	5	5	3	1	2	2	3	1	4	2	2	1	1	1	1	1	1	1	1	1	1	1	0	1	1	1	1	1	1	1	1	1	1	1	1
0.588223	0	2	6	5	3	3	2	2	4	1	4	2	1
1.51676	1	1	1	5	1	2	2	1	5	1	5	2	3	1	1	0	0	0	0	0	0	0	0	1	0	0	1	0	0	1	1	0	0	1	0	0	1
0.496789	1	2	5	5	3	1	2	2	2	1	4	2	2	1	0	0	0	0	1	0	0	0	0	0	0	1	0	0	1	0	0	0	1	0	0	0	0
0.595526	1	1	1	5	3	2	2	2	2	1	4	2	2	1	1	1	1	1	0	1	1	1	1	1	1	1	1	0	1	1	1	1	1	1	1	1	1
0.852711	0	2	6	5	2	3	1	2	3	2	4	2	2
1.31794	0	2	4	5	3	1	2	2	2	2	1	2	2
1.73123	0	1	3	5	2	2	2	1	5	1	6	2	2
1.14637	0	2	5	5	3	1	2	2	3	1	4	2	4
0.688727	1	2	2	5	4	1	2	2	4	1	1	2	2	1	1	1	1	1	1	1	1	1	1	1	1	1	1	1	1	1	1	1	1	1	1	1	1
1.49588	0	1	4	5	2	1	2	2	1	1	4	2	3
0.943915	0	1	6	5	2	1	2	2	4	1	4	2	3
0.86798	1	1	6	5	4	1	2	2	4	2	4	2	2	1	1	0	0	0	0	1	0	1	1	0	0	1	1	0	0	1	1	1	1	0	0	1	0
0.860207	0	2	4	5	1	1	2	2	1	2	6	2	3
0.822938	1	1	5	5	2	1	2	2	3	1	1	2	3	0	0	0	0	0	0	0	0	0	0	1	0	1	0	0	0	0	0	0	0	1	0	0	1
0.669046	0	1	6	5	2	1	1	2	2	2	4	2	3
0.626903	0	2	6	5	2	1	1	2	2	1	4	2	2
3.30025	0	1	4	5	2	2	2	2	2	1	1	2	1
2.37299	0	1	2	5	1	2	1	2	1	1	6	2	3
0.829722	0	1	4	3	3	4	2	2	4	1	4	2	3
0.958046	0	2	4	3	3	1		2	1	1	4	2	2
1.0922	0	2	6	3	3	3	2	2	4	2	4	2	2
0.976016	0	1	5	1	2	1	2	2	2	1	4	2	2
0.76625	1	1	4	1	2	1	2	2	3	1	4	1	3	1	1	1	1	1	1	1	1	1	1	1	1	1	1	1	1	1	1	1	1	1	1	1	1
1.38143	1	2	1	1	3	2	2	2	6	1	6	2	2	1	1	1	1	1	1	1	0	1	1	0	0	0	0	0	1	1	1	1	1	1	0	1	1
1.2086	0	1	4	3	1	1	2	2	2	1	1	2	2
1.78966	1	1	4	1	2	1	2	2	3	1	1	2	2	1	0	0	0	0	0	1	0	0	0	0	0	0	0	0	0	0	0	0	0	1	0	0	0
1.46102	1	2	4	1	2	1	2	1	5	1	6	2	2	0	0	0	0	0	0	0	0	0	0	0	0	0	0	0	0	0	0	1	0	0	0	1	0
0.953806	1	2	3	1	2	1	2	2	2	1	4	2	2	1	1	1	1	1	0	1	1	1	1	1	0	1	1	1	1	1	1	1	1	1	0	1	1
0.733628	0	2	6	2	2	3	2	2	2	1	4	2	2
0.563328	1	2	3	1	2	1	2	2	1	1	4	2	1	1	1	0	0	1	0	0	0	0	0	0	0	1	0	0	0	0	0	0	0	0	0	0	1
1.15886	1	2	1	1	2	2	2	2	1	1	5	2	3	1	1	0	0	1	0	1	0	0	0	0	0	0	0	1	0	0	1	0	0	1	0	0	1
1.40314	1	1	5	2	3	2	2	2	3	1	4	2	2	0	1	0	0	0	0	0	0	0	0	0	0	0	0	0	1	0	1	0	0	1	0	0	1
0.684383	0	1	4	2	2	1	2	2	2	1	4	2	2
0.527927	0	2	4	2	1	1	1	2	2	1	4	2	1
0.197767	0	2	6	1	1	1	1	2	4	1	4	2	1
0.161069	0	2	4	1	2	1	2	2	3	1	1	2	2
0.383584	1	2	2	1	4	1	2	2	3	1	1	2	4	1	1	1	1	1	0	1	0	1	0	0	0	1	0	0	0	1	0	1	0	0	0	1	1
0.176501	0	2	4	1	2	4	1	2	1	1	6	2	2
0.367481	0	1	5	1	3	2	2	2	1	1	4	2	2
0.726603	0	2	5	1	1	4	1	2	1	1	4	2	3
0.21063	0	1	6	1	1	2	1	2	1	1	4	2	1
0.25717	0	1	5	1	1	1	2	2	1	1	4	2	4
1.18419	1	2	4	3	2	1	2	2	6	1	1	2	2	1	1	1	0	0	0	0	0	0	0	1	0	0	1	0	0	0	1	1	0	0	0	0	1
0.588172	0	2	5	3	2	1	2	2	2	2	4	2	2
0.42963	0	1	6	1	2	2	1	2	1	1	4	2	4
0.377425	0	1	6	1	3	4	2	2	2	1	4	1	2
0.770302	0	2	2	1	2	2	2	2	6	1	6	2	2
1.36813	1	2	4	3	2	1	2	2	6	1	4	1	2	1	1	1	1	1	1	1	1	1	1	1	1	1	1	1	1	1	1	1	1	1	1	1	1
1.00114	0	1	5	3	3	1	2	2	6	1	4	1	1
0.581704	0	2	5	1	1	3	2	2	2	1	4	2	1
1.06155	0	1	4	3	3	1	2	2	4	1	4	2	1
4.98438	0	1	2	3	1	2	1	2	3	1	4	1	2
0.528046	0	1	5	2	1	1	2	2	2	1	4	2	3
0.179864	1	2	4	1	3	1	2	2	1	1	4	2	1	1	1	0	0	1	0	0	0	0	0	0	0	1	0	0	0	0	0	0	0	0	0	0	1
1.1867	0	1	4	3	4	4	2	2	1	1	6	2	2
0.8717	1	2	4	1	2	1	2	2	1	1	4	2	1	1	1	0	0	1	0	0	0	0	0	0	0	1	0	0	0	1	0	1	0	1	0	1	1
0.205893	0	1	6	1	3	1	1	2	6	1	4	2	2
0.411787	0	1	6	1	1	1	2	2	2	1	4	2	2
0.281737	0	1	6	1	1	1	1	2	2	1	4	2	2
0.278423	0	2	6	1	1	1	2	2	2	1	4	2	2
0.261795	0	2	6	1	3	3	2	2	2	1	4	2	1
0.313112	0	2	4	1	1	2	1	2	1	1	4	2	4
0.383544	0	1	4	1	1	2	2	2	1	1	4	2	4
0.313112	0	2	4	1	1	2	1	2	1	1	4	2	4
0.246526	0	2	4	1	2	2	2	2	1	1	4	2	2
0.356003	0	2	5	1	1	1	2	2	1	1	4	2	4
0.272057	0	1	6	1	1	1	2	2	2	1	4	2	4
0.540482	0	2	6	1	2	3	1	2	2	1	4	2	3
1.13722	0	2	4	1	3	4	2	2	2	2	4	2	3
1.15192	0	1	4	1	2	3	1	2	1	1	4	1	1
1.07668	1	2	6	4	4	1	2	2	6	1	4	2	2	1	1	0	0	0	0	0	0	0	0	0	0	0	0	0	1	0	0	0	0	0	0	0	0
1.44193	1	2	6	4	4	2	2	2	6	1	4	2	4
1.70996	0	2	3	4	1	2	2	2	1	2	4	2	1
1.04927	1	2	5	4	2	4	2	2	2	1	4	1	1	1	0	0	0	0	0	0	0	0	0	0	0	0	0	0	1	0	0	0	0	0	0	0	0
1.00274	1	1	6	4	3	1	2	2	6	1	4	2	4	1	0	0	0	0	0	0	0	0	0	1	0	0	0	0	1	0	0	0	0	0	0	1	0
0.973181	0	2	6	4	4	1		2	3	1	4	2	4
3.11036	1	1	4	4	2	2	2	2	1	1	6	2	4	1	0	0	0	0	0	0	0	0	0	1	0	0	1	0	0	0	1	0	0	0	0	0	1
1.48142	0	2	4	4	2	4	2	2	2	1	4	2	2
0.884197	1	1	5	4	3	1	2	2	2	1	4	2	1	1	1	1	1	1	1	1	1	1	1	1	1	1	1	1	1	1	1	1	1	1	1	1	1
0.6355	1	2	5	4	2	1	2	2	2	2	4	2	3	1	0	0	0	1	0	0	0	0	0	1	0	0	0	0	0	0	0	0	0	1	0	0	0
0.731612	1	1	6	4	2	1	2	2	4	1	4	2	3	1	0	0	0	1	0	0	0	0	0	1	0	0	0	0	0	0	1	0	0	1	0	0	0
0.459096	0	2	6	5	1	1	1	2	1	1	4	2	1
1.37427	0	2	6	5	1	3	1	2	2	1	4	2	3
0.8332	1	1	6	5	4	1	2	2	4	1	4	2	2	1	1	0	0	0	0	0	0	0	0	0	0	0	1	0	1	0	1	0	0	0	0	1	0
1.84559	1	1	4	5	3	4	2	2	4	1	4	1	2	1	1	0	0	1	0	1	0	0	0	0	0	1	1	0	1	1	0	0	1	1	0	1	0
0.509299	0	2	6	5	3	1	2	2	3	1	4	2	3
1.14218	0	1	5	5	2	1	2	2	3	2	2	2	2
0.869597	1	2	5	5	3	1	2	2	3	2	1	2	1	0	0	0	0	1	0	1	0	0	0	0	0	1	0	0	1	0	0	0	0	0	0	0	0
0.637472	1	2	5	5	3	3	2	2	6	1	4	1	3
0.37314	0	2	6	5	4	3	2	2	4	2	4	2	4
0.976016	1	2	4	4	3	3	2	2	6		1	2	1	1	1	1	1	1	1	1	1	1	1	1	1	1	1	1	1	1	1	1	1	1	0	1	1
0.979593	0	2	4	4	2	1	1	2	1	2	6	2	4
0.642451	0	1	6	3	3	1	2	2	4	1	4	2	2
0.626722	0	2	5	3	1	1	2	2	2	2	4	2	4
0.540259	1	2	6	3	3	3	2	2	6	1	4	2	2	1	1	1	1	1	1	1	1	1	1	1	0	1	1	1	1	1	1	1	1	1	1	1	1
0.81116	0	1	5	3	4	2	2	2	2	1	4	2	3
1.74338	0	1	6	3	3	1	2	2	4	1	4	2	3
1.69199	0	2	6	3		3	1	2	3	1	4	2	1
2.26598	0	2	6	3	1	3	1	2	3	1	4	2	3
1.48397	0	2	6	5	3	2	1	2	2	1	4	2	2
1.37916	0	2	6	5	1	3	1	2	3	1	4	2	1
0.824848	1	1	5	5	2	1	2	2	4	1	4	2	2	1	0	0	0	0	0	0	0	0	1	0	0	1	0	0	1	0	0	0	1	1	0	1	0
0.713421	1	2	4	5	3	1	2	2	1	1	4	2	2	1	0	0	0	0	0	0	0	0	1	0	0	1	0	0	1	0	0	0	1	1	0	1	0
1.03918	1	2	5	5	4	1	2	2	2	1	4	2	3	1	1	1	1	1	1	1	1	1	1	1	1	1	1	0	0	0	1	0	1	0	1	1	1
0.836161	0	1	6	5	2	1	1	2	6	1	4	2	3
1.06109	0	1	6	5	3	1	2	2	4	1	4	2	1
1.37916	0	2	6	5	3	3	2	2	3	1	4	2	1
0.976016	0	2	6	5	3	3	1	2	2	2	4	2	2
1.22731	1	1	4	5	2	1	2	2	2	1	4	2	3	1	0	0	0	1	0	1	0	1	0	0	0	0	0	0	1	1	0	0	0	0	0	0	0
1.28262	0	2	6	5	1	3	2	2	2	1	4	2	4
0.931884	1	1	5	5	4	1	2	2	2	1	4	2	1	1	1	1	1	1	0	0	0	0	0	0	0	1	1	0	1	1	1	1	1	1	0	0	1
2.75832	0	2	6	5	2	3	2	2	4	2	4	2	4
0.713208	0	1	6	3	2	1	2	2	3	2	4	2	4
0.935081	0	1	5	3	2	1	2	2	2	1	4	2	2
1.3678	1	1	6	3	2	1	2	2	3	1	4	2	3	1	1	1	1	1	1	1	1	1	1	1	1	1	1	1	1	1	1	1	1	1	1	1	1
0.947811	0	1	3	3	2	1	1	2	6	1	4	1	2
2.58726	1	2	2	4	3	2	2	2	2	2	4	2	3	1	1	0	0	0	1	1	0	0	0	0	1	1	1	1	1	0	1	0	0	0	0	1	0
0.973771	1	1	5	4	2	1	2	2	2	1	4	2	3	0	0	0	0	0	0	0	0	0	0	0	0	0	0	0	0	0	0	1	0	1	0	0	0
0.611237	1	2	5	3	2	1	2	2	1	1	4	2	3	1	1	0	0	1	0	0	0	0	0	0	0	0	0	0	0	0	1	1	0	0	0	0	1
0.42915	0	1	5	5	1	1	2	2	1	1	4	2	1
1.8884	0	1	4	5	3	1	2	2	4	1	4	2	1
0.625749	0	2	6	5	3	1	1	2	2	2	4	2	2
1.53393	0	2	4	5	3	1	2	2	1	1	4	2	2
0.886985	0	1	6	5	4	3	2	2	4	1	4	2	2
1.60974	0	2	1	5	2	2	2	1	5	1	5	1	1
1.2477	0	2	4	5	2	4	2	2	1	1	6	1	3
2.00189	0	1	4	5	3	1	2	2	4	1	1	2	1
0.745037	0	2	5	4	3	1	2	2	2	1	4	2	2
1.0215	1	2	4	4	1	3	2	2	2	1	4	2	4	1	1	1	1	1	0	0	0	0	0	0	0	0	0	0	0	0	0	0	0	0	0	0	0
1.63597	1	1	2	4	4	1	2	2	4	1	1	2	2	1	1	1	1	1	1	0	0	1	0	0	1	1	1	1	0	0	1	1	1	1	1	1	0
1.17045	0	2	2	4	4	1	2	2	1	1	1	2	2
2.06408	0	2	5	4	1	4	2	2	1	1	1	2	1
1.11424	0	2	6	4	1	1	2	1	5	1	6	2	2
0.371091	0	1	4	1	3	1	2	2	4	1	1	1	4
1.13922	0	1	5	1	2	1	2	2	2	1	4	2	1
1.22101	1	2	4	1	3	1	2	2	1	1	4	2	1	1	0	0	0	0	0	0	0	0	0	0	0	0	0	0	1	0	1	1	0	1	1	1	1
0.250203	1	1	4	1	3	1	2	2	2	2	4	2	3	0	1	0	0	0	0	0	0	0	0	0	0	0	0	0	0	0	1	1	0	0	0	0	0
0.265182	0	2	4	1	3	1	2	2	1	1	4	2	3
1.46848	1	1	3	1	3	2	2	2	3	2	4	2	1
0.207204	0	1	4	1	1	1	1	2	1	1	4	2	2
0.20203	0	2	4	1	1	1	2	2	1	1	4	2	2
0.224906	0	2	1	1	2	2	1	1	5	1	5	2	2
0.635685	0	2	1	1	2	2	1	2	1	1	6	2	2
0.635685	0	2	1	1	2	2	1	2	1	1	6	2	2
1.36688	0	2	6	1	2	3	2	2	3	1	4	2	3
1.36133	0	2	4	1	1	3	2	2	1	1	4	2	1
0.856591	0	2	6	1	1	3	1	2	2	1	4	2	3
0.67006	1	1	3	1	3	4	2	2	6	2	1	2	2	0	0	0	0	0	0	0	0	0	0	0	0	0	1	0	0	0	1	0	0	0	0	0	0
0.220742	0	2	4	1	1	1	2	2	1	1	4	2	2
0.222148	0	1	6	1	1	3	1	2	1	2	4	2	4
0.195498	0	2	6	1	1	3	1	2	2	1	4	2	4
0.198398	0	1	4	1	2	1	2	2	1	2	4	2	2
2.54498	0	1	1	1	2	2	2	2	1	1	4	2	2
1.94802	0	2	5	1	1	3	1	2	1	1	4	2	4
0.416123	0	2	6	2	3	2	2	2	2	2	4	2	4
0.274035	0	2	6	2	4	1	2	2	6	2	4	2	3
0.177261	1	2	4	1	3	4	2	2	3	1	6	1	4	0	0	0	0	0	0	0	0	0	0	0	0	0	0	0	0	0	0	0	0	0	0	0	1
0.615618	0	1	6	1	1	1	1	2	2	2	4	2	3
0.96071	0	2	2	1	1	3	2	2	1	2	4	2	2
1.18621	0	1	2	1	1	2	2	2	1	1	4	2	2
0.478659	0	1	6	1	3	1	1	2	1	1	4	2	4
1.56823	0	1	4	1	2	1	2	2	2	1	1	2	1
1.49541	1	2	4	1	3	1	2	2	1	1	4	2	1	0	0	0	0	1	0	0	0	0	0	0	0	0	0	0	0	0	1	1	0	1	0	1	0
0.757907	0	1	5	1	1	1	2	2	1	1	4	2	1
0.432877	0	2	6	3	3	4	2	2	6	1	4	2	3
0.207214	0	1	4	3	1	1	2	2	6	1	4	2	2
0.721172	0	2	4	2	3	1	1	2	1	2	4	2	2
0.354899	0	2	6	1	1	3	2	2	2	1	4	2	1
0.964346	0	1	5	1	3	1	1	2	1	1	4	2	1
0.218317	0	1	6	1	2	1	1	2	4	1	4	2	3
0.416363	0	2	4	3	2	1	2	2	1	1	4	2	2
0.52974	1	1	4	3	3	1	2	2	3	1	1	2	2	1	1	1	1	1	0	0	0	0	0	0	0	0	0	0	0	0	0	1	0	1	0	0	1
1.45803	0	1	6	3	2	3	1	2	6	1	4	2	3
0.697994	0	1	6	3	2	1	1	2	2	1	4	2	2
0.351954	1	1	6	3	3	1	2	2	6	1	4	2	3	0	0	0	0	0	0	0	0	0	0	0	0	0	1	0	0	0	1	0	0	1	0	0	0
0.297604	1	2	6	3	3	1	2	2	6	1	4	2	1	0	0	0	0	0	0	0	0	0	0	0	0	0	1	0	0	0	0	1	0	1	0	1	1
0.177905	0	2	4	3	3	1	2	2	6	1	1	2	2
0.548308	1	2	5	3	4	3	2	2	4	1	1	2	3	1	0	0	0	1	0	1	0	0	0	0	0	1	0	0	0	0	0	1	0	1	1	0	1
1.06492	0	2	6	3	1	1	2	2	1	1	4	2	2
0.50865	0	1	4	1	3	2	2	2	1	1	4	2	2
2.75179	1	2	1	2	2	2	2	1	5	2	5	2	2	1	1	1	1	1	1	1	1	1	1	1	1	0	0	0	0	0	1	1	1	1	1	1	1
2.42993	1	1	1	2	2	2	2	1	5	1	5	2	2	1	1	1	1	1	1	1	1	1	1	1	1	1	1	1	1	1	1	1	1	1	1	1	1
2.42993	1	1	1	2	1	2	2	1	5	2	5	2	4	1	1	1	1	1	1	1	1	1	1	1	1	1	1	1	1	1	1	1	1	1	1	1	1
0.334949	1	2	1	2	3	2	2	1	5	1	6	1	1	1	1	1	1	1	1	1	1	1	0	0	0	0	1	0	0	0	1	0	0	1	1	0	1
0.46434	0	1	4	1	3	2	1	2	1	1	4	2	3
0.387638	0	1	6	1	1	1	1	2	4	2	4	2	4
0.375665	0	1	4	1	2	2	1	2	1	1	4	2	3
0.109214	1	1	5	1	4	1	2	2	2	2	4	2	3	0	0	0	0	0	0	0	0	0	0	0	0	0	0	0	1	0	0	0	0	0	0	0	0
0.447445	0	2	6	2	1	2	1	2	2	2	4	2	2
0.178096	0	2	6	2	1	3	1	2	2	1	4	2	3
0.258994	1	1	4	5	3	1	2	2	2	1	6	1	2	1	1	0	0	1	0	0	0	0	0	0	0	1	0	0	1	0	1	0	1	0	0	1	0
0.307884	0	1	4	5	2	1	2	2	1	1	4	1	2
0.302166	1	1	1	5	2	2	2	2	1	1	5	2	3	1	1	1	0	1	0	1	0	1	0	1	0	0	1	0	0	0	1	1	0	1	0	1	1
0.349781	0	2	6	5	2	1	2	2	2	1	4	2	4
0.705635	0	2	5	5	3	1	2	2	3	1	4	2	3
0.538255	1	2	3	5	4	2	2	2	4	1	1	2	1	1	0	0	0	1	0	1	0	0	0	0	0	1	0	0	0	1	0	0	0	1	0	0	0
1.44415	0	2	4	5	2	1	2	2	2	2	6	2	2
0.268441	0	2	6	5	3	3	2	2	2	2	4	2	3
0.295585	1	2	3	5	3	1	2	2	3	1	4	2	3	1	1	0	0	1	0	1	0	0	1	1	0	0	0	0	1	0	0	0	0	1	0	0	1
1.08573	0	1	5	5	2	4	2	2	1	1	6	2	2
0.66123	0	2	6	5	4	3	2	2	3	1	4	2	3
0.359833	0	2	6	5	3	3	2	2	3	1	4	2	3
0.374174	1	1	6	5	4	1	2	2	4	1	4	2	2	1	0	0	0	1	0	1	0	0	0	0	0	0	0	0	1	1	1	0	0	1	0	0	0
0.891923	1	1	4	5	2	1	2	2	4	1	1	2	1	1	0	0	0	0	0	1	0	0	0	0	0	1	1	0	1	0	1	1	0	1	0	0	0
0.904548	1	2	4	5	3	1	2	2	2	2	1	2	1	1	1	1	1	1	1	1	1	1	1	1	1	1	1	1	0	0	1	1	1	1	1	1	1
0.384442	1	1	6	5	4	1	2	2	3	1	4	2	1	0	0	0	0	0	0	0	0	0	0	0	0	0	0	0	0	0	0	1	0	1	0	0	0
0.323795	0	2	6	5	4	1	2	2	4	2	4	2	1
0.572948		1	6	3	3	1	2	2	4	1	4	2	1
0.589005	0	2	6	3	1	1	2	2	2	2	4	2	1
1.29204	0	1	4	3	1	2	2	2	1	1	4	2	3
0.532437		1	6	2	2	1	1	2	6	2	4	2	4
0.509043	0	2	6	2	3	1	2	2	2	2	4	2	4
0.147003	0	2	5	1	1	1	2	2	1	1	4	2	3
0.15154	0	1	5	1	1	1	2	2	1	1	4	2	3
0.456886	0	2	6	1	1	1	1	2	2	2	4	2	3
0.226668	0	1	4	1	1	1	2	2	1	1	4	2	3
0.535919	0	1	4	3	2	1	2	2	2	1	4	2	3
0.739359	0	2	4	3	3	4	2	2	2	1	4	2	3
0.273177	0	2	4	3	1	4	1	2	1	1	4	2	2
0.52496	0	2	6	1	1	3	2	2	1	1	4	2	3
0.182734	0	2	4	1	1		2	2	1	1	4	2	3
0.379113	0	2	5	1	1	1	1	2	6	1	4	2	2
0.716022	0	1	4	1	1	2	1	2	1	1	6	1	3
0.716721	0	1	4	1	1	2	1	2	1	1	6	1	3
0.737543	0	1	3	1	1	2	1	2	6	1	6	1	3
0.174675	0	2	6	1	1	1	1	2	1	1	4	2	3
2.15002	0	1	4	1	2	1	2	2	2	1	4	2	2
0.165091	0	1	6	1	1	1	1	2	1	1	4	2	3
0.976016	1	1	6	3	3	1	2	2	3		4	2	3	1	0	0	1	0	0	1	0	0	0	0	0	0	1	0	1	0	0	0	0	0	0	0	0
0.976016	0	2	6	3	1	3	2	2	6		4	2	4
0.254696	0	1	4	1	2	1	1	2	2	1	6	2	4
0.263613	0	2	6	1	1	1	2	2	1	1	4	2	4
1.46559	0	1	4	3	1	3	2	2	3	1	4	2	2
0.448419	0	2	4	3	1	2	1	2	1	1	4	2	4
2.4023	0	2	5	3	3	1	2	2	3	1	4	2	2
0.188643	1	2	2	3	2	2	2	2	1	1	4	2	2	1	1	1	1	1	0	0	0	0	0	1	0	0	1	0	0	1	1	1	1	1	0	1	1
0.445302	0	2	6	3	2	1	2	2	1	1	4	2	2
1.30353	1	1	2	2	2	1	2	2	3	2	2	2	2	1	1	0	0	1	0	0	0	0	0	1	0	0	0	0	0	0	1	1	0	1	0	1	0
1.22162	1	1	3	1	2	1	2	2	2	1	1	2	1	0	1	0	0	0	0	0	0	0	0	0	0	0	1	0	0	0	0	0	0	0	0	0	0
0.441278	0	2	6	1	1	3	1	2	4	2	4	2	3
0.246695	0	2	6	1	1	3	1	2	1	2	4	2	3
0.234035	1	1	3	1	2	1	2	2	1	1	4	2	1	0	1	0	0	0	0	0	0	0	0	1	0	1	0	0	0	0	0	0	0	0	0	0	0
0.76372	0	2	3	1	1	1	2	2	1	1	4	2	3
0.401599	1	2	3	2	4	1	2	2	2	1	1	2	1	1	0	0	0	0	0	1	1	0	0	0	0	1	0	0	0	0	0	0	0	1	0	1	0
0.291908	0	2	4	1	1	1	1		6	1		2	3
0.285327	0	1	4	1	1	1	1		6	1		2	3
0.756338	0	2	4	1	3	1	1	2	2	1	4	2	2
2.4433	1	2	1	1	2	2	2	2	6	1	5	2	4
0.957708	1	2	4	2	3	1	2	2	4	1	4	2	1	1	0	0	0	0	0	1	0	0	0	0	0	0	0	0	0	0	0	0	0	0	1	0	1
0.24795	0	1	6	2	1	2	1	2	1	1	4	2	3
0.38453	0	2	4	3	1	2	1	2	1	1	4	2	1
0.440394	1	2	5	1	3	1	2	2	1	1	4	2	2	1	1	0	0	0	0	0	0	0	0	0	0	0	1	0	1	0	0	0	0	0	0	1	1
0.453987	1	1	5	1	3	1	2	2	2	1	4	2	2	1	1	0	0	0	0	0	0	0	0	1	1	0	1	0	1	0	0	0	0	0	0	1	1
0.967519	0	2	4	1	1	3	2	2	1	1	4	2	2
0.39971	1	2	2	2	4	2	2	2	3	2	1	2	3	1	1	1	1	1	0	1	0	0	1	1	0	1	1	0	1	1	1	1	1	1	1	1	1
0.976016	0	2	6	2	1	3	1	2	6		4	2	2
0.980266	0	2	6	2	1	3	1	2	2	2	4	2	4
0.908112	0	1	4	2	2	4	2	2	2	1	1	1	4
1.20689	0	1	4	1	1	1	1	2	1	1	4	2	2
0.218851	0	1	6	1	1	1	1	2	2	1	4	2	3
0.44815	0	2	5	1	3	4	1	2	6	2	4	1	3
0.616396	0	1	5	2	3	1	2	2	2	1	4	2	2
0.49236	1	2	4	4	1	4	2	2	1	1	4	2	1	0	1	1	0	0	0	0	0	0	0	0	0	0	0	0	0	0	0	0	0	0	0	0	1
1.02968	0	2	6	4	1	3	1	2	2	1	4	2	3
0.404723	0	1	6	4	2	1	2	2	2	1	4	2	3
0.781751	0	2	5	4	2	3	1	2	1	2	4	2	4
1.10794	0	2	6	4	2	3	1	2	3	1	4	2	3
1.41875	1	2	3	4	2	1	2	2	4	1	1	2	1	1	1	1	1	1	1	1	1	0	0	1	1	0	0	0	0	1	1	0	0	1	1	1	1
0.489855	0	2	4	4	2	4	2	2	2	1	4	2	2
0.497607	0	2	4	4	1	4		2	2	1	4	2	2
0.521625	1	2	4	4	2	4	2	2	3	1	1	2	2	1	0	0	0	0	0	0	0	0	0	0	0	0	0	0	0	0	0	0	0	0	0	0	0
0.462774	1	2	4	4	4	4	2	2	3	1	4	2	2
0.372184	0	2	5	4	2	1		2	3	1	4	2	2
0.666366	1	2	2	4	4	2	2	2	3	1	1	2	2	1	1	1	1	1	1	1	1	1	0	0	0	1	0	1	0	1	1	1	1	1	1	1	1
0.62517	1	1	4	4	3	1	2	2	4	1	4	2	4	1	1	0	0	1	0	1	0	0	0	0	0	1	0	0	1	0	0	0	0	0	0	0	0
0.814722	1	2	4	4	3	4	2	2	3	1	4	2	4	1	0	1	0	0	0	0	0	0	0	0	0	1	0	0	0	0	0	0	0	0	0	0	0
0.733512	0	2	6	2	3	3	2	2	2	1	4	2	1
3.4165	0	1	4	2	2	1	2	2	2	1	4	2	3
0.966645	0	1	5	2	2	1	1	2	2	1	4	2	2
0.889457	0	2	5	2	2	1	1	2	2	1	4	2	2
1.37685	0	2	4	3	2	1	2	1	5	1	6	2	4
0.944365	0	2	6	3	1	3	1	2	4	1	4	2	3
0.944365	0	2	6	3	2	2	2	2	2	1	4	2	4
0.76617	0	1	6	3	3	1	2	2	2	1	4	2	2
0.732669	0	1	5	1	2	2	2	2	1	1	4	2	3
0.516527	0	2	4	1	2	1	2	2	1	1	4	2	1
0.637179	0	1	5	1	2	1	1	2	6	2	4	2	2
1.00822	1	1	4	2	2	1	2	2	1	1	4	2	2	0	0	0	0	0	0	0	0	0	0	0	0	0	0	0	0	0	0	1	0	1	0	0	0
0.908348	1	2	3	2	2	1	2	2	3	1	1	2	1	0	0	0	0	1	0	0	0	0	0	1	0	1	0	0	0	0	1	0	0	0	0	1	1
1.76503	0	2	6	1	1	3	1	2	6	1	4	2	3
0.341542	1	1	4	1	3	1	2	2	6	1	4	2	1	1	1	0	0	0	0	0	0	0	0	0	0	0	0	0	0	1	0	0	0	1	0	0	0
0.325259	0	2	6	1	1	3	1	2	6	2	4	2	3
0.439116	0	1	4	1	2	1	1	2	6	1	4	2	2
0.692341	0	2	5	1	2	3	1	2	1	2	4	2	3
2.37546	1	1	1	1	2	2	2	1	5	1	5	2	2	1	1	1	0	1	0	1	0	0	0	0	0	0	1	0	0	0	0	0	0	1	0	1	1
1.97543	0	2	4	1	2	1	2	2	1	1	4	2	3
2.37546	1	1	1	1	3	2	2	1	5	1	5	2	1	1	0	0	0	0	0	0	0	0	0	0	0	0	1	0	0	0	1	0	0	0	1	1	1
0.545547	0	2	6	1	1	3	1	2	2	2	4	2	2
0.488649	1	2	4	1	1	1	1	2	1	2	4	2	2	0	0	0	0	1	0	0	0	0	0	0	0	0	0	0	0	0	0	0	0	1	0	0	0
0.468916	0	2	3	1	3	2	2	2	1	1	4	2	3
1.12516	1	1	6	1	4	1	2	2	4	1	4	2	2	1	1	0	0	0	0	0	0	0	0	1	0	0	1	0	0	0	0	0	0	1	0	0	0
0.978678	0	2	6	1	3	1	2	2	1	1	4	2	2
0.218393	0	1	4	1	1	2	1	2	1	1	4	2	1
0.195605	0	2	4	1	1	2	1	2	1	2	6	2	3
0.37094	0	2	4	1	2	1	2	2	1	2	4	2	1
1.0297	0	2	6	1	3	1	2	2	2	1	4	2	3
0.292583	0	1	4	1	2	1	2	2	2	1	4	2	1
0.833434	0	2	6	3	1	3	2	2	6	2	4	2	2
1.00801	0	2	6	1	2	4	1	2	6	1	4	2	2
0.910365	1	1	5	1	4	2	2	2	6	1	4	2	4	1	1	1	1	0	0	1	0	0	0	0	0	0	1	0	0	0	1	0	0	1	0	0	1
0.363811	0	1	4	1	3	1	2	2	6	2	4	2	2
2.2786	0	1	4	1	3	2	1	2	2	1	4	2	2
1.61739	0	2	5	1	1	3	2	2	1	1	6	2	1
0.22985	1	2	4	1	3	1	2	2	3	2	4	2	3	1	1	1	1	1	0	0	0	0	0	0	0	1	0	0	0	0	1	1	0	1	0	0	1
0.80393	0	1	6	1	1	1	2	2	3	1	4	2	3
1.17788	1	2	2	1	2	2	2	2	3	1	1	2	2	0	0	0	0	0	0	0	0	0	0	0	0	0	1	0	0	0	1	0	0	0	0	1	0
1.34699	0	2	6	3	2	3	2	2	3	1	4	2	2
0.457405	0	2	6	1	4	3	1	2	4	2	4	2	2
1.02933	0	2	6	1	3	3	1	2	2	2	4	2	2
1.07776	1	2		3	4	2	2	2	1	1	6	2	1	1	1	1	1	1	1	1	1	1	1	1	0	1	1	1	1	1	1	1	1	1	1	1	1
0.649467	0	2	4	1	2	1	2	2	4	1	2	1	1
0.686476	0	1	5	1	2	1	2	2	1	1	4	2	1
0.474376	0	1	6	1	1	1	2	2	2	1	4	2	1
0.443674	0	2	6	1	1	1	2	2	1	1	4	2	2
0.292773	0	2	6	1	1	1	1	2	3	1	4	2	2
0.313033	0	1	6	1	2	1	1	2	3	1	4	2	2
0.292773	0	2	6	1	1	1	1	2	3	1	4	2	3
0.591481	0	1	6	2	2	1	2	2	3	1	4	2	1
0.598974	0	2	6	2	1	1	1	2	1	1	4	2	2
1.18953	1	1	5	2	3	1	2	2	2	1	4	2	1	1	0	0	1	0	0	0	0	0	0	0	0	1	0	0	0	0	0	0	0	0	1	0	1
0.78347	0	1	6	2	4	1	1	2	3	1	4	2	3
0.793395	0	2	6	2	1	1	1	2	2	1	4	2	3
0.884839	0	2	5	2	3	4	2	2	4	1	4	2	2
1.1982	0	1	4	2	2	4	2	2	1	1	6	2	3
1.50971	0	1	4	1	2	1	2	2	1	1	3	2	1
1.10415	0	2	6	1	1	3	1	2	2	1	4	2	1
2.39094	0	1	4	1	1	1	2	2	1	1	4	1	1
0.647368	0	1	6	3	2	1	2	2	1	1	4	2	2
1.35482	0	1	4	3	2	2	1	2	1	1	4	2	2
1.55615	0	1	4	3	2	1	2	2	2	1	1	2	2
1.08216	0	2	4	3	2	1	2	2	1	1	4	2	3
1.28671	1	1	4	3	2	1	2	2	2	1	4	2	2	1	1	0	0	1	0	0	0	0	1	0	0	0	0	0	0	0	0	0	0	0	0	1	0
0.710946	0	2	5	1	3	1	1	2	2	1	4	2	2
0.837036	0	1	6	1	1	1	1	2	2	1	4	2	2
0.75612	0	1	5	1	2	1	2	2	4	2	4	2	2
1.15537	1	2	2	2	2	2	1	2	6	1	4	2	3	0	0	0	0	1	0	0	0	0	0	0	0	0	0	0	0	0	0	0	0	0	0	0	0
0.75772	0	1	6	2	2	1	2	2	6	2	4	2	2
0.734923	1	1	5	3	4	1	2	2	4	1	4	2	2	1	1	0	0	0	0	1	0	0	0	1	0	0	0	0	1	1	1	0	0	1	0	1	1
0.733521	0	1	4	1	2	1	2	2	3	1	1	1	2
0.815519	1	1	1	1	2	2	2	1	5	2	6	2	2	1	1	1	1	1	1	1	1	1	1	1	1	1	1	1	1	1	1	1	1	1	0	1	1
0.434302	0	2	5	1	2	1	2	2	1	1	4	2	1
0.475534	0	1	6	1	2	1	2	2	1	1	4	2	2
0.779315	0	2	6	1	1	1	1	2	1	1	4	2	1
0.833242	0	1	6	1	3	1	1	2	2	1	4	2	1
0.859489	1	2	2	3	3	1	2	2	4	1	1	2	4	1	0	0	0	0	0	0	0	0	0	0	0	0	0	0	0	0	0	0	0	0	0	0	0
0.957025	0	1	4	3	2	1	2	2	6	1	4	2	2
0.709172	0	2	6	3	1	3	2	2	3	1	4	2	3
0.804203	0	2	4	3	2	1	2	2	2	2	4	2	1
1.31619	1	2	4	3	4	3	2	2	4	1	1	2	3	1	1	1	0	1	0	1	0	0	0	0	0	1	0	0	1	1	1	1	1	0	1	1	1
1.02974	0	2	5	2	3	4	2	2	6	1	4	2	2
1.01643	1	1	4	1	1	1	2	2	6	1	4	2	2
[truncated: 1,557 more rows]

## Sheet: Variables
Variables code	Name of variables
v1	Weight
v2	Internet use
v3	Gender
v4	Age category
v5	Place of residence
v6	Level of education
v7	Marital status
v8	Mobile phone use
v9	Available source of income
v10	Net income
v11	Hospital admission in last 12 months
v12	Occupational status
v13	Use of health care services in last 12 months
v14	Degree of disability
v15	checking and sending emails
v16	using Internet communicators
v17	participation in chat
v18	discussion fora
v19	voice over IP, Skype
v20	creating own website
v21	collecting materials needed for learning or work
v22	courses or training online
v23	job search
v24	participation in Internet auction
v25	network gaming
v26	downloading free software
v27	Internet banking
v28	downloading free music or videos
v29	publishing own content (e.g. blog)
v30	accessing websites of public institutions
v31	downloading or filling in administrative forms
v32	listening to music or radio over the Internet
v33	watching TV, video over Internet
v34	ticket booking
v35	reading newspapers or books over Internet
v36	occupational activities
v37	purchases online in Poland and abroad
v38	using Facebook and/or other social media

## Sheet: Coding of of values
Variable	Values	Coding
Degree of disability	mild degree	1
	moderate degree	2
	severe degree	3
	not determined	4
Gender	female	2
	male	1
Age	16-24 years	1
	25-34 years	2
	35-44 years	3
	45-59 years	4
	60-64 years	5
	65+	6
Place of residence	rural	1
	urban <20,000	2
	urban 20,000-100,000	3
	urban 100,000-200,00	4
	urban 200,000-500,000	5
	urban >500,000	6
Level of education	primary education	1
	lower secondary education	2
	upper secondary education	3
	post-secondary non-tertiary education or higher level	4
Occupational status	employee	1
	self-employment or entrepreneur	2
	farmer	3
	retired or on disability pension	4
	university or school student	5
	unemployed	6
Marital status	married	1
	unmarried	2
	widower/widow	3
	divorced or separated	4
Available source of income	not available	1
	available	2
Net income	<1000 PLN	1
	from 1000 to <1500	2
	from 1500 to <2000 PLN	3
	>=2000 PLN	4
	not provided	5
Hospital admission in last 12 months	no admissions	1
	at least one admission	2
Use of health care services in last 12 months	no use	1
	at least one episode of use	2
Mobile phone use	no	1
	yes	2
Internet use	no	0
	yes	1
checking and sending emails	no	0
	yes	1
using Internet communicators	no	0
	yes	1
participation in chat	no	0
	yes	1
discussion fora	no	0
	yes	1
voice over IP, Skype	no	0
	yes	1
creating own website	no	0
	yes	1
collecting materials needed for learning or work	no	0
	yes	1
courses or training online	no	0
	yes	1
job search	no	0
	yes	1
participation in Internet auction	no	0
	yes	1
network gaming	no	0
	yes	1
downloading free software	no	0
	yes	1
Internet banking	no	0
	yes	1
downloading free music or videos	no	0
	yes	1
publishing own content (e.g. blog)	no	0
	yes	1
accessing websites of public institutions	no	0
	yes	1
downloading or filling in administrative forms	no	0
	yes	1
listening to music or radio over the Internet	no	0
	yes	1
watching TV, video over Internet	no	0
	yes	1
ticket booking	no	0
	yes	1
reading newspapers or books over Internet	no	0
	yes	1
occupational activities	no	0
	yes	1
purchases online in Poland and abroad	no	0
	yes	1
using Facebook and/or other social media	no	0
	yes	1
